# Supplementary material for: Species-Specific Discrimination of Insect Meals for Aquafeeds by Direct Comparison of Tandem Mass Spectra
Source: Animals (Basel). 2019 May 7;9(5):222. doi: 10.3390/ani9050222 (PMC6562778; doi:10.3390/ani9050222)
Supplement: Supplementary file 1 [file animals-09-00222-s001.zip]

Archive with 3 entries (2 files):
- Suppl/
- Suppl/Figure S1.tif
- Suppl/Table S1-S6.xlsx
