# Supplementary material for: Species-Specific Discrimination of Insect Meals for Aquafeeds by Direct Comparison of Tandem Mass Spectra
Source: Animals (Basel). 2019 May 7;9(5):222. doi: 10.3390/ani9050222 (PMC6562778; doi:10.3390/ani9050222)
Supplement: Supplementary file 1 [file animals-09-00222-s001.zip › Suppl/Table S1-S6.xlsx]

## Sheet: TOC
Table name	Table heading
Table S1	Amino acid composition of 18 IM samples in mg/g wet weight
Table S2	Protein (Pr) and protein yield (Py) quantified using two different protein extraction protocols. Concertation of protein (Pr) (µg/µL) in IM samples after extraction and quantification (laboratories A and B); protein yield (Py), calculated as percentage of the extracted protein (laboratory A; 50 mg of IM samples in 0.5 or 1mL of lysis buffer, 4% SDS, 0.1M Tris-HCl and laboratory B; 200 mg of IM sa…
Table S3	Insect specific peptides identified using two different protein extraction protocols in laboratories A and B.
Table S4	Insect specific proteins identified using two different protein extraction protocols in laboratories A and B.
Table S5	Insect specific peptides commonly identified using two different protein extraction protocols in laboratories A and B.
Table S6	Insect specific proteins commonly identified using two different protein extraction protocols in laboratories A and B.

## Sheet: Table S1
	Ala	Arg	Asp	Glu	Gly	His	Ile	Leu	Lys	Met	Phe	Pro	Ser	Tau	Thr	Tyr	Val
BSF 1	40	26	52	67	28	16	22	37	29	8.3	22	37	25	0	22	34	31
BSF 2	24	21	38	44	22	13	16	27	24	7.3	20	24	17	0	16	29	22
BSF 3	22	15	34	41	18	9	14	23	22	5.8	15	20	15	0	14	22	20
BSF 4	27	22	41	51	22	13	18	29	29	7	17	23	18	0	17	26	23
BSF 5	29	22	50	50	23	13	20	34	29	9.3	23	25	19	0	19	31	26
BSF 6	38	13	25	29	25	8	16	30	15	4.1	12	31	19	0	13	31	27
BSF 7	30	29	57	58	25	16	23	39	38	11.3	27	26	22	0	23	33	28
BSF 8	32	28	58	56	28	15	24	42	40	11.8	28	31	24	0	23	39	32
YW 9	46	35	55	75	34	19	28	49	38	8.8	26	42	30	0	26	46	39
YW 10	36	26	42	57	26	15	21	36	29	6.6	18	34	23	0	20	35	28
YW 11	35	26	41	55	25	14	20	35	28	6.5	18	33	23	0	20	36	28
YW 12	47	35	57	78	36	17	29	52	35	9.2	27	42	31	0	28	46	39
YW 13	35	28	40	56	25	14	20	36	30	6.4	17	32	23	0	20	28	28
LW 14	35	29	49	69	24	17	22	36	37	7.8	24	31	23	1.1	22	40	28
LW 15	35	29	50	68	24	17	22	36	36	7.6	25	33	23	0.9	22	42	29
LW 16	35	29	51	68	24	17	23	37	38	7.8	25	34	23	0.8	22	42	29
HC 17	51	40	54	66	32	14	23	43	33	9.8	21	35	30	4.8	22	30	31
HC 18	44	34	43	61	28	12	20	38	32	8.6	19	30	22	3.1	21	35	29

## Sheet: Table S2
	Extraction 1		Extraction 2
	Pr (µg/µL)	Py %	Pr (µg/µL)	Py %
BSF1	5.95	11.91	3.62	3.62
BSF2	7.88	15.75	0.51	0.51
BSF3	9.8	19.59	2.13	2.13
BSF4	7.56	15.13	3.21	3.21
BSF5	4.24	8.47	2.01	2.01
BSF6	7.84	7.84	0.1	0.1
BSF7	19.9	19.9	1.97	1.97
BSF8	8.68	17.36	0.47	0.47
YW9	14.41	14.41	2.87	2.87
YW10	16.59	16.59	5.25	5.25
YW11	21.32	21.32	3.73	3.73
YW12	4.01	8.02	0.81	0.81
YW13	5.38	10.75	1.31	1.31
LW14	29.42	58.84	13.17	13.17
LW15	19.75	19.75	4.99	4.99
LW16	36.17	36.17	6.55	6.55
HC 17	18.58	18.58	2.62	2.62
HC18	23.68	23.68	2.24	2.24

## Sheet: Table S3
peptide	evalue	charge	mass	mz	delta_da	delta_ppm	mods	rt	ms2peaks	ms2delta	FDR	Qvalue	sample	Laboratory	protein
AAAPAIASYAAPAVSY	0.0012	2	1492.76	747.388	0.0043	2.88058	-	2681.52	50	-0.008515499999987242;-0.005919000000005781;-0.0030289999999695283;0.0019070000000169784;0.00779699999998229;4.490000001169392E-4;-0.0127709999999297;-0.002242999999964468;-0.0169909999998481;-0.011210999999889282;-0.0027330000000347354;-0.024147000000084	0	0	YW12	A	tr|Q9TXE4|Q9TXE4_TENMO
	0.18	2	1492.76	747.887	1.002	671.242	-	2681.72	50	-0.031723999999968555;-0.0016999999999995907;-0.0035739999999577776;-0.0016994999999724314;-7.500000037907739E-6;0.00784500000000321;-0.0019189999999866814;0.0029069999999933316;0.018229000000133055;0.008202000000039789;0.026537500000017644;-0.00170499999	0.0095057	0.0095057	YW11	A	tr|Q9TXE4|Q9TXE4_TENMO
AAAPAIASYAAPAVSYAAPAVSY	0.0011	2	2152.08	1077.55	1.007	467.919	-	3063.34	50	-0.006300999999780288;0.004300000000000637;0.0015359999999873253;0.016426000000024032;-0.02263799999997218;0.004300500000027796;0.003081000000008771;-2.8999999983625457E-5;0.0019070000000169784;-0.0022030000000086147;-0.018230999999900632;0.01744900000005	0	0	YW12	A	tr|Q9TXE4|Q9TXE4_TENMO
AAELSGDAQTAVR	9.2e-08	2	1287.64	644.828	-0.0007	-0.54363	-	262.962	50	0.005207999999981894;-0.02881999999999607;-0.0016380000000140171;-7.019999999897664E-4;-7.299999999759166E-4;-0.005169999999964148;0.048423000000070715;0.005816999999979089;-0.015791999999919426;-0.021756000000010545;-0.01195900000010397;0.0023529999999709617;-4.959999999982756E-4;-0.005020000000058644;-0.0016990000000873806;-0.0012770000000728032;0.0026699999999664215;-0.002794000000108099;-8.22…	0	0	HC18	B	tr|Q16989|Q16989_ACHDO
	3e-07	2	1287.64	644.823	-0.011	-8.54275	-	260.653	50	-0.0027919999999994616;-0.007819999999981064;0.04083200000002307;-2.7499999998781277E-4;-0.0026379999999903703;-0.005702000000042062;-0.024729999999976826;0.020243999999991047;-0.03595900000010488;-0.0034959999999841784;-0.005020000000058644;-0.0036990000	0	0	HC18	B	tr|Q16989|Q16989_ACHDO
	6.8e-07	2	1287.64	644.829	0.0014	1.08726	-	277.431	50	-0.033239999999977954;-0.027792000000033568;0.005767999999989115;-0.001274999999964166;0.03024649999997564;-6.379999999808206E-4;2.9799999998658677E-4;0.027790499999923668;-0.016756000000015092;8.299999998939711E-4;-0.0034959999999841784;-0.04202000000009	0	0	HC17	A	tr|Q16989|Q16989_ACHDO
	8.8e-06	2	1287.64	644.828	-0.0003	-0.232984	-	275.864	50	-0.004727999999971644;-0.04458999999997104;0.00875300000001289;-0.039738999999997304;0.006246499999974731;-0.0016380000000140171;2.9799999998658677E-4;-0.0021419999999920947;0.04179149999998799;0.034790499999985514;-0.004753499999992528;-0.010756000000014	0	0	HC17	A	tr|Q16989|Q16989_ACHDO
	1.8e-05	2	1287.64	644.829	0.0018	1.3979	-	399.765	50	0.03127200000002972;0.011208000000010543;0.004129999999975098;0.025471500000008973;0.004725500000006377;-0.005637999999976273;-0.0037020000000325126;-0.006730000000004566;0.007519000000002052;0.002735000000029686;0.03979149999997844;0.007790499999941858;-0.01795900000013262;0.0010899999999196552;-0.002699000000120577;-0.029277000000092812;-0.012794000000099004;-0.008822000000009211;-0.02547899999…	0	0	HC17	A	tr|Q16989|Q16989_ACHDO
	3e-05	2	1287.64	644.826	-0.0042	-3.26178	-	261.535	50	-0.002727999999962094;-0.022819999999967422;0.015725500000002057;-0.0026379999999903703;-0.0037299999999618194;0.014365999999995438;7.914999999911743E-4;0.014790500000003703;-0.029274999999984175;-0.014959000000089873;-0.0020200000000727414;0.002300999999	0	0	HC17	B	tr|Q16989|Q16989_ACHDO
AAFDDAIAELDTLSEESYK	0.0004	2	2086.96	1044.49	-0.0002	-0.0958333	-	3503.49	50	0.0015650000000277942;0.004455000000007203;-0.004889999999988959;0.014000000000010004;-0.007944500000007793;5.97999999968124E-4;0.002655000000004293;5.449999999882493E-4;0.007215000000030614;0.018089999999915563;-0.028251000000011572;-0.005696000000057211;-0.0032889999999952124;-0.005882000000042353;-0.007910000000038053;-0.007653000000004795;-0.034595999999737614;0.001340000000254804	0	0	YW11	A	tr|A0A0D3RLG3|A0A0D3RLG3_TENMO
	0.058	2	2086.96	1044.5	0.02	9.58333	-	3493.96	50	-0.022608999999988555;0.02927549999992607;0.012110000000006949;-0.0019445000000359869;-0.005402000000003682;0.009655000000066138;5.449999999882493E-4;0.041700500000047214;0.00951649999996107;0.00171100000000024;-9.099999999762076E-4;0.005404000000226006;0	0.00368098	0.00363857	YW13	A	tr|A0A0D3RLG3|A0A0D3RLG3_TENMO
	0.06	2	2086.96	1044.99	1.006	482.041	-	3500.67	50	0.013565000000028249;0.005999999999971806;-0.004344999999943866;0.005544999999983702;-0.005518999999935659;0.006214999999997417;-0.006894999999872198;-0.022251000000039767;-0.006696000000033564;-0.010289000000057058;-0.005882000000042353;-0.012910000000033506;-0.008653000000094835;-0.03610800000006975;0.04440499999992653	0.00714286	0.00692521	YW10	A	tr|A0A0D3RLG3|A0A0D3RLG3_TENMO
AAGPVAYAAVPAGSGLEGQWIPDINEK	0.088	3	2680.35	895.133	2.025	755.499	-	4004.49	50	-0.017898333333334904;-0.006596000000058666;0.0012490000000298096;-0.03178800000000592;0.025274999999965075;0.02276500000004944;0.017759000000069136;-0.02244500000000471;0.033857999999952426;0.016100000000051296;0.0016773333334185736;0.027797000000077787;	0.00283286	0.00276243	YW13	B	tr|Q7M478|Q7M478_TENMO
AAGTLTIIDTGIGMTK	0.00021	2	1561.84	781.93	0.0064	4.09774	-	2857.53	50	0.006217999999932999;-0.028188000000056945;0.003068999999868538;-0.007753000000036536;-0.010628000000053817;-0.013371000000063304;0.026292999999952826;-0.026540000000068176;-0.01023600000002034;-0.0029759999999896536;4.959999998845888E-4;0.005816999999865402;8.73999999953412E-4;-0.007190000000036889;-0.0012539999997898121;-0.018932999999833555;0.017003000000386237	0	0	BSF8	A	tr|A0A1Z2RU91|A0A1Z2RU91_HERIL
	0.00079	2	1561.84	781.93	0.0073	4.67398	-	2856.42	50	-3.420000000460277E-4;0.005217999999956646;0.012242499999899792;4.910000000108994E-4;-0.0331880000000524;0.026068999999893094;-0.006753000000060183;0.01237199999997074;6.289999999467E-4;-0.03928700000005847;-0.0059760000000324;0.018495999999913693;0.03481	0	0	BSF7	A	tr|A0A1Z2RU91|A0A1Z2RU91_HERIL
AAHAPVVSSYAAPVVAR	1.6e-08	2	1664.9	833.462	0.0095	5.70605	-	1775.83	50	0.0048429999999939355;-0.021300999999937176;0.006639000000063788;-0.015259999999898355;0.0010429999999814754;9.329999999749816E-4;0.00775500000008833;0.00260299999996505;0.025502500000072814;-0.015246499999875596;0.04064350000021477;-2.0000000063191692E-5;0.0078019999999696665;0.015581999999994878;0.004262000000039734;0.01723400000003039;-0.007793999999989865;0.0037920000002031884;0.0126140000002…	0	0	YW12	A	sp|P80685|CUG1A_TENMO;sp|Q94804|CU23_TENMO
	2.8e-08	2	1664.9	833.458	0.0005	0.300318	-	1778.19	50	-0.009046999999981153;-0.00315699999998742;-0.02230099999991353;0.003740000000107102;-0.0019570000000044274;-0.0010669999999777247;0.0027550000000928776;-3.970000000208529E-4;-0.009506999999985055;-0.0466415000000211;-0.043425499999955264;0.00375350000012	0	0	YW12	A	sp|Q94804|CU23_TENMO;sp|P80685|CUG1A_TENMO
	4.2e-08	2	1664.9	833.459	0.0039	2.34248	-	1781.25	50	-0.00315699999998742;0.001665000000116379;-0.0016120000000228174;0.04062400000003663;-0.0019570000000044274;-0.0030669999999872744;-0.009658999999942353;0.02824400000008609;-0.001396999999997206;0.049287500000104956;-0.011694000000034066;0.026643500000204	0	0	YW12	A	sp|Q94804|CU23_TENMO;sp|P80685|CUG1A_TENMO
	1.6e-07	2	1664.9	833.464	0.013	7.80828	-	1769.83	50	-4.6999999995023245E-5;-0.00315699999998742;-0.007748999999876105;0.0017400000001543958;4.3000000005122274E-5;-6.700000000137152E-5;0.011169000000052165;-0.002244999999902575;-6.589999999278007E-4;0.021244000000081087;0.0016029999999886968;0.0433915000000	0	0	YW12	A	sp|Q94804|CU23_TENMO;sp|P80685|CUG1A_TENMO
	1.3e-06	2	1664.9	833.461	0.0067	4.02427	-	1758.78	50	0.002842999999984386;-0.03177699999980632;-0.020300999999960823;0.0016240000000493637;-9.570000000280743E-4;0.0029329999999845313;0.025169000000005326;-0.006244999999921674;-0.014686999999867112;0.00260299999996505;0.0034929999999917527;-0.018848999999931948;-2.8599999996004044E-4;0.004394000000019105;-0.01119800000003579;-0.005308000000013635;0.0062340000000631335;0.012205999999991946;-0.0262079…	0	0	YW13	A	sp|Q94804|CU23_TENMO;sp|P80685|CUG1A_TENMO
	3.9e-05	2	1664.9	833.465	0.016	9.61019	-	1772.84	50	0.0038430000000175824;0.018665000000055443;-0.01530099999996537;0.032326000000011845;-0.0057899999999335705;-0.02125999999987016;0.0010429999999814754;9.329999999749816E-4;0.032244000000048345;0.0016029999999886968;0.015714000000059514;-0.0212464999998474;0.025643500000114727;0.0078019999999696665;0.0016919999999345237;0.005582000000003973;-0.01073800000006031;-0.007793999999989865;-0.00620799999…	0	0	YW12	A	sp|P80685|CUG1A_TENMO;sp|Q94804|CU23_TENMO
	9.2e-05	3	1664.9	555.972	-0.0056	-3.36357	-	1515.56	50	-0.04304699999997297;0.003025000000093314;0.008042999999986478;0.0059330000000272776;0.0017550000001165245;-0.010658999999918706;-0.02071499999988191;0.010258000000021639;-0.04612899999995079;0.0018450000002303568;5.100000000766158E-4;0.017398333333460414	0	0	YW12	B	sp|P80685|CUG1A_TENMO;sp|Q94804|CU23_TENMO
	0.00021	3	1664.9	555.975	0.0031	1.86197	-	1511.74	50	0.021595000000104392;-0.010501999999974032;-0.0012599999998883504;0.013297500000078344;-0.0030669999999872744;0.006755000000111977;-0.03365899999994326;-0.006714999999871907;0.007855000000290602;8.450000002540037E-4;0.008510000000114815;-0.0308409999999526;0.0137325000000601;-0.0012464999998655912;0.004565999999954329;0.001801999999884174;0.00369199999988723;-0.0037660000000414584;-0.005011500000…	0	0	YW12	B	sp|P80685|CUG1A_TENMO;sp|Q94804|CU23_TENMO
	0.00034	2	1664.9	833.957	1	600.637	-	1745.6	50	-9.570000000280743E-4;-0.005066999999996824;-0.04653499999994892;0.012845000000197615;0.018587999999965632;0.03749799999997094;0.010979999999904066;0.014581999999904838;-0.03779399999996258;0.0037920000002031884;-0.02738599999975122;-0.004495999999790001;	0	0	YW12	A	sp|P80685|CUG1A_TENMO;sp|Q94804|CU23_TENMO
	0.00043	2	1664.9	833.46	0.0045	2.70287	-	1786.37	50	-0.0051569999999969696;0.018699000000083288;-0.020259999999893807;-9.570000000280743E-4;-0.004067000000020471;-0.0023970000000304026;0.022714000000007672;-0.006641500000000633;-0.020246499999871048;-0.018356499999867992;0.0068019999998796266;0.01623400000	0	0	YW12	A	sp|Q94804|CU23_TENMO;sp|P80685|CUG1A_TENMO
	0.00079	3	1664.9	555.972	-0.0062	-3.72395	-	1520.64	50	-0.011974999999893043;0.002624000000025717;0.011796000000003914;-0.0010669999999777247;-2.4499999994986865E-4;-0.022144999999682113;-0.007741999999950622;0.02624400000007654;-0.03816566666660037;0.02384500000027856;0.008524000000079468;0.02683350000006612	0	0	YW12	B	sp|P80685|CUG1A_TENMO;sp|Q94804|CU23_TENMO
	0.0018	2	1664.9	833.458	0.002	1.20127	-	1757.09	50	-4.6999999995023245E-5;-1.5700000000151704E-4;0.016326000000049135;-0.002957000000037624;0.0019330000000081782;0.0046029999999746;0.012845000000197615;0.012714000000016767;0.002504000000016049;0.015691999999944528;-0.002418000000034226;0.00423399999999674	0	0	YW12	A	sp|P80685|CUG1A_TENMO;sp|Q94804|CU23_TENMO
	0.0032	3	1664.9	555.973	-0.0033	-1.9821	-	1510.08	50	-0.04833499999995183;-0.01736099999993712;-0.0066949999998655585;-0.00495699999999033;-0.00824499999987438;0.011313000000086504;0.00928500000020449;0.008845000000178516;-0.0010363333332179536;-0.01948349999997845;0.0015025000000719047;-7.124999999632564E-	0	0	YW12	B	sp|Q94804|CU23_TENMO;sp|P80685|CUG1A_TENMO
			1664.9	555.974	0.0003	0.180191	-	1517.46	50	-0.006156999999973323;0.04879566666676283;-0.009067000000015923;-0.01324499999998352;0.005341000000157692;-0.01171499999986736;-0.04115499999977601;0.025850000000104956;0.029248499999994237;-0.012434000000041578;0.00480199999992692;-0.004308000000037282;-	0	0	YW12	B	sp|Q94804|CU23_TENMO;sp|P80685|CUG1A_TENMO
	0.0086	2	1664.9	833.457	0	0	-	1794.49	50	-0.0021570000000110667;-0.02430099999992308;-9.570000000280743E-4;-0.0010669999999777247;-0.007397000000025855;-0.012694000000067263;-1.9800000006853224E-4;0.009691999999972722;-0.006765999999970518;0.023792000000412372;-0.017385999999760315;-0.0487315000	0	0	YW12	A	sp|Q94804|CU23_TENMO;sp|P80685|CUG1A_TENMO
	0.011	2	1664.9	833.45	-0.014	-8.40892	-	1549.51	50	0.019665000000031796;-0.005957000000023527;-0.007067000000006374;0.014169000000038068;-0.03706350000004477;0.020243999999991047;-0.009308000000032735;-0.013418000000001484;-0.01779399999998077;-0.006207999999787717;-0.00738599999976941;-0.006060999999988326	0	0	YW13	B	sp|Q94804|CU23_TENMO;sp|P80685|CUG1A_TENMO
	0.034	2	1664.9	833.454	-0.0069	-4.14439	-	1770.1	50	8.430000000316795E-4;0.020325999999954547;-0.00661200000001827;-0.003957000000013977;-0.0010669999999777247;0.004755000000045584;-3.970000000208529E-4;0.014477999999996882;0.003714000000059059;-0.008308000000056381;-0.01176599999996597;0.012205999999991946;-0.00738599999976941;-0.04173150000002579;0.019159000000172455;-0.03876150000002099	0.00352319	0.00341103	YW11	A	sp|Q94804|CU23_TENMO;sp|P80685|CUG1A_TENMO
	0.035	2	1664.9	833.96	1.005	603.64	-	1783.72	50	0.0019530000000145264;-0.011156999999968775;4.3000000005122274E-5;-0.005066999999996824;0.027873000000226966;0.02071999999992613;-0.01641800000004423;0.012205999999991946;0.0037920000002031884;0.0126140000002124	0.00195058	0.00194426	YW13	A	sp|Q94804|CU23_TENMO;sp|P80685|CUG1A_TENMO
	0.046	3	1664.9	555.971	-0.011	-6.60701	-	1533.37	50	-0.01097499999991669;-0.01867400000003272;0.0023820000000398522;-0.003244999999878928;0.02824400000008609;0.014833500000008826;0.024243999999981725;0.037643500000172025;-0.0011980000000448854;-0.004308000000037282;0.006581999999980326;0.001261999999996987	0	0	YW12	B	sp|Q94804|CU23_TENMO;sp|P80685|CUG1A_TENMO
AAPAIA	0.0023	1	512.295	513.305	0.0024	4.6848	-	523.98	45	-0.006554999999991651;-0.010073000000033971;-8.090000000038344E-4;8.100000002286833E-5;0.005017000000009375;0.030466999999987365;-5.589999999813244E-4;-4.330000001004919E-4;0.007456999999931213;-0.0028730000000791733;0.005016999999952532;-0.00710800000007	0	0	YW13	B	tr|Q9TXE4|Q9TXE4_TENMO
AAPAIAYGGYGSGLIGGAYGGGLIGSR	5.1e-12	2	2425.24	1214.13	1.009	416.042	-	3089.36	50	-0.0010730000000194195;-0.0031829999999786196;-0.038502999999991516;-0.008966999999984182;0.04498200000000452;0.009218000000146276;-8.090000000038344E-4;0.004080999999985124;-0.001982999999995627;0.0019070000000169784;-0.004412999999999556;-0.002877000000	0	0	YW13	A	sp|Q9TXD9|CUF1_TENMO
	5.3e-11	2	2425.24	1214.13	1.005	414.392	-	3084.5	50	-0.007072999999991225;-1.8299999999271677E-4;-0.02350300000000516;-0.0070180000000164;0.007752499999924112;0.02747850000002927;-0.0018089999999801876;0.0010809999999992215;-0.001982999999995627;-0.005092999999988024;0.0015869999999722495;-0.01023699999996	0	0	YW13	A	sp|Q9TXD9|CUF1_TENMO
	1.1e-09	2	2425.24	1214.13	1.006	414.805	-	3095.87	50	-0.03650299999992512;-0.00463799999999992;0.041478500000039276;-8.090000000038344E-4;0.0020809999999755746;0.002016999999966629;0.0029069999999933316;-0.002412999999933163;-0.03153300000002446;0.04529749999994692;1.1999999969702912E-5;-0.01411600000005819	0	0	YW12	A	sp|Q9TXD9|CUF1_TENMO
	1e-08	2	2425.24	1214.13	1.007	415.217	-	3097.34	50	-0.0030730000000289692;-0.003638000000023567;0.03447850000009112;-0.0038089999999897373;-0.002919000000019878;-0.001982999999995627;-0.002093000000002121;-0.014412999999990461;-0.013803999999822736;-0.007057000000031621;0.0037630000000490327;0.00550400000	0	0	YW11	A	sp|Q9TXD9|CUF1_TENMO
	3.2e-08	2	2425.24	1214.13	1.003	413.567	-	3113.48	50	-0.00118299999996907;-0.017502999999919666;-0.0030179999999973006;0.004752499999938209;0.03500649999989491;0.04647850000003473;0.0011910000000057153;-9.190000000103282E-4;-0.0059830000000147265;-9.299999999257125E-5;0.015586999999982254;-0.007523999999875	0	0	YW12	A	sp|Q9TXD9|CUF1_TENMO
	1.1e-07	2	2425.24	1213.63	-0.0004	-0.164932	-	2781.03	50	0.003926999999976033;-0.036788000000001375;-0.010508000000015727;-0.003918999999996231;0.002016999999966629;0.0019070000000169784;0.0025870000000622895;-0.004876999999964937;0.011658999999895059;-0.01666099999999915;-0.017057000000022526;-0.03419149999990623;-0.034100500000022294;-0.00498800000002575;0.001134000000092783;-0.03194999999959691;0.029804499999954714;0.03266649999994797	0	0	YW9	B	sp|Q9TXD9|CUF1_TENMO
	1.8e-07	2	2425.24	1214.14	1.02	420.577	-	3091.36	50	-0.0010090000000104737;0.003926999999976033;-0.00118299999996907;-0.029502999999976964;0.014752499999929114;0.029478500000095664;0.003081000000008771;-0.003983000000005177;-0.009412999999995009;-0.0033410000000912987;0.0023390000000063083;-0.0061530000000	0	0	YW12	A	sp|Q9TXD9|CUF1_TENMO
	5.7e-06	3	2425.24	809.418	-0.0067	-2.76261	-	2783.69	50	-0.030502999999953317;-0.04621099999985745;0.045942500000023756;0.03347850000000108;0.01223933333358218;-0.0019189999999866814;-0.0029830000000288237;-0.015092999999978929;-0.016341000000011263;0.0023830000000089058;0.00108766666687643;0.03160766666678683	0	0	YW9	B	sp|Q9TXD9|CUF1_TENMO
	1.3e-05	2	2425.24	1213.63	0.0014	0.577263	-	2795.54	50	-0.004073000000005322;0.023745999999960077;0.028006499999833068;-0.036057500000083564;-0.0038089999999897373;-0.0019189999999866814;-0.007983000000024276;-0.008236999999894579;-0.026885999999990418;-0.01908800000012434;0.006435499999952299;0.0257564999999	0	0	YW13	B	sp|Q9TXD9|CUF1_TENMO
	1.7e-05	2	2425.24	1214.14	1.017	419.34	-	3105.28	50	0.003926999999976033;0.005816999999979089;-0.007247500000062246;0.018006499999842163;0.03347850000000108;-0.0018089999999801876;0.0010809999999992215;-0.003983000000005177;9.069999999837819E-4;0.004587000000014996;0.006476000000134263;-0.024796000000151253;0.03029749999990372;0.029536000000007334;0.007419999999910942;-0.004508000000214452;0.012597999999798049;-0.008865999999898122;-0.010485999999…	0	0	YW10	A	sp|Q9TXD9|CUF1_TENMO
	0.00013	2	2425.24	1214.13	1.002	413.155	-	3116.42	50	0.009927000000004682;-0.008503000000018801;0.01547850000008566;0.0011910000000057153;-0.0019189999999866814;-0.001982999999995627;-0.009093000000007123;0.005586999999991349;-0.03910099999995964;0.04245200000002569;0.03866799999991599;0.034478500000204804;-0.027988000000050306;-0.02250800000012987;-0.023828000000094107;-0.028865999999879932;-0.02292999999986023;-0.03102000000001226;-0.004948000000…	0	0	YW12	A	sp|Q9TXD9|CUF1_TENMO
	0.22	3	2425.24	809.422	0.0048	1.97919	-	2778.02	50	0.0029910000000086256;-0.00118299999996907;-0.041871000000014647;-0.011768333333293413;0.03347850000000108;-0.024919000000011238;0.0010169999999902757;0.016587000000072294;0.03160766666678683;-0.005846500000018295;0.003415333333578019;-0.004508000000214452;-0.00982800000019779;-0.008865999999898122;-0.02765450000003966;0.020803000000057636;0.008195999999969672;-0.028046500000016295	0.00659341	0.00657895	YW9	B	sp|Q9TXD9|CUF1_TENMO
AAPAITSQSSNILR	0.038	2	1427.77	714.896	0.0031	2.17121	-	1928.38	50	0.003990999999984979;-0.0030730000000289692;0.013471999999978834;0.014337999999952444;0.023939499999983127;0.032854999999926804;0.033681000000001404;0.01044899999988047;-0.008185000000025866;-0.012892000000078951;0.0030440000000453438;0.01105450000000019;-3.2750000002579327E-4;-0.027904000000091855;0.014827999999965868	0.00107009	0.00103627	YW12	A	sp|P80684|CUC1B_TENMO
AAPAVAAVAPAVR	7.5e-09	2	1162.68	582.351	0.0047	4.04238	-	1705.82	50	0.006991000000027725;-0.0015329999999948996;-0.02663999999998623;-0.025386000000025888;7.764999999722022E-4;-0.004808999999994512;0.008081000000004224;-0.0013330000000451037;-0.008442999999999756;-0.005553000000077191;-0.0013330000000451037;0.013193499999999858;0.016083499999922424;-0.045351499999981115;-0.008280000000070231;-0.0034959999999841784;-0.005784000000119249;1.059999999597494E-4;6.9199…	0	0	YW12	A	tr|Q9TXE4|Q9TXE4_TENMO
	1.5e-08	2	1162.68	582.35	0.0023	1.97819	-	1687.51	50	-0.00500899999997273;-0.0014229999999884058;0.005467000000010103;-0.009941000000026179;-0.02263999999996713;-0.0022235000000137006;1.9100000000094042E-4;-0.004919000000029428;-3.330000000119071E-4;-0.004442999999980657;-0.0035530000000107975;-0.0373649999	0	0	YW12	A	tr|Q9TXE4|Q9TXE4_TENMO
	1.6e-08	2	1162.68	582.351	0.0055	4.73044	-	1695.56	50	-0.0473824999999124;-0.001898999999980333;0.007991000000004078;0.0045769999999834;-0.016639999999995325;-0.0033539999999732117;0.003776499999958105;1.9100000000094042E-4;8.100000002286833E-5;6.66999999964446E-4;0.0015569999999911488;-0.0025530000000344444	0	0	YW12	A	tr|Q9TXE4|Q9TXE4_TENMO
	2.9e-08	2	1162.68	582.349	0.0011	0.946089	-	1684.78	50	-0.009008999999991829;5.769999999643005E-4;0.008059000000002925;-0.03564000000000078;7.764999999722022E-4;0.0011910000000057153;0.0010809999999992215;-0.00333299999999781;-0.017443000000014308;-0.015553000000068096;-0.00333299999999781;2.2699999999531428E	0	0	YW12	A	tr|Q9TXE4|Q9TXE4_TENMO
	4.8e-08	2	1162.68	582.354	0.011	9.46089	-	1666.51	50	0.007991000000004078;-4.230000000120526E-4;-0.011639999999999873;-0.017386000000101376;-0.0012235000000373475;0.0011910000000057153;-0.008918999999991684;6.66999999964446E-4;0.006556999999986601;6.66999999964446E-4;-3.539999999873089E-4;-0.002116000000000895;0.018083499999931973;-0.012461500000028991;-0.0024960000000078253;0.001215999999885753;-0.0018940000001066437;0.005691999999953623;0.0035819…	0	0	YW13	A	tr|Q9TXE4|Q9TXE4_TENMO
	1.1e-07	2	1162.68	582.351	0.0037	3.1823	-	1691.13	50	-4.230000000120526E-4;0.004466999999976906;0.00594300000000203;0.012360000000001037;-0.019386000000054082;-0.013496000000031927;-0.0012235000000373475;-8.090000000038344E-4;-0.003918999999996231;-0.0043330000000310065;0.03055699999998751;-0.00396699999998	0	0	YW12	A	tr|Q9TXE4|Q9TXE4_TENMO
	4e-07	2	1162.68	582.349	0.0011	0.946089	-	1675.74	50	-0.008009000000015476;0.00657699999999295;-0.02463999999997668;-0.008359999999981937;0.008535999999992328;7.764999999722022E-4;-0.005808999999999287;0.03608100000002423;-0.002333000000021457;-0.0064429999999902066;-0.002333000000021457;0.03364099999998871	0	0	YW11	A	tr|Q9TXE4|Q9TXE4_TENMO
	4.7e-07	2	1162.68	582.35	0.0025	2.1502	-	1651.96	50	0.007576999999969303;-0.02463999999997668;0.003776499999958105;-0.0028089999999849624;0.0010809999999992215;-0.012333000000012362;-0.0064429999999902066;-0.012333000000012362;0.03608349999996108;0.015947499999981574;0.0010899999999196552;-0.04102000000006001;-0.005784000000119249;-0.008894000000054803;-0.0013080000001082226;-0.001418000000057873;0.004471999999964282;0.0050579999999627034;-8.20500…	0	0	YW13	A	tr|Q9TXE4|Q9TXE4_TENMO
	5.7e-07	2	1162.68	582.35	0.0028	2.40823	-	1673.84	50	-0.0024230000000216023;-0.035532999999986714;0.006360000000029231;-0.01108300000004192;-0.0018089999999801876;-0.0019189999999866814;0.004666999999983545;0.024557000000015705;0.004666999999983545;0.038083499999913784;-0.028351499999985208;-0.0226780000000	0	0	YW12	A	tr|Q9TXE4|Q9TXE4_TENMO
	7.6e-07	2	1162.68	582.35	0.0017	1.46214	-	1679.79	50	-0.0034229999999979555;-0.017533000000014454;0.0017764999999485553;0.00219100000001049;0.003081000000008771;0.0016669999999976426;-0.007967000000007829;0.0016669999999976426;0.021193500000009635;0.013083499999936521;0.024321499999985008;-0.033678000000008	0	0	YW12	A	tr|Q9TXE4|Q9TXE4_TENMO
	7.7e-07	2	1162.68	582.352	0.0073	6.27859	-	1701.68	50	-0.0010090000000104737;0.001576999999997497;0.010359999999991487;0.0026460000000270156;-0.02238600000009683;0.007776499999977204;-0.0018089999999801876;-9.190000000103282E-4;6.66999999964446E-4;0.02855699999997796;6.66999999964446E-4;-0.0240080000000944;0	0	0	YW12	A	tr|Q9TXE4|Q9TXE4_TENMO
	8.3e-07	2	1162.68	582.349	0.0011	0.946089	-	1699.78	50	-0.010009000000025026;-0.009639999999990323;0.007121999999981199;-0.0033860000000913715;-0.013910000000009859;7.764999999722022E-4;-0.0018089999999801876;0.003081000000008771;-0.00533300000000736;0.008556999999996151;0.017446999999947366;-0.00533300000000	0	0	YW12	A	tr|Q9TXE4|Q9TXE4_TENMO
	9e-07	2	1162.68	582.35	0.0031	2.66625	-	1682.05	50	-8.989999999755582E-4;0.0029910000000086256;-0.004423000000031152;-0.02517899999998008;-0.016639999999995325;0.0026460000000270156;-0.0022235000000137006;-8.090000000038344E-4;-0.0019189999999866814;-0.002333000000021457;0.0015569999999911488;-0.046364999	0	0	YW12	A	tr|Q9TXE4|Q9TXE4_TENMO
	1.3e-06	2	1162.68	582.35	0.0023	1.97819	-	1676.08	50	0.001990999999975429;-0.0034229999999979555;-0.015640000000018972;-2.2350000006099435E-4;0.003191000000015265;-0.00791900000001533;-3.330000000119071E-4;0.002556999999967502;0.005447000000003754;-0.04484100000001945;-3.330000000119071E-4;-0.010248999999987518;-0.048804999999902066;0.01708349999995562;0.004538499999966916;-0.00178400000010015;-0.00789400000007845;5.820000000085201E-4;0.00247200000…	0	0	YW12	A	tr|Q9TXE4|Q9TXE4_TENMO
	1.5e-06	2	1162.68	582.352	0.0075	6.4506	-	1668.22	50	-0.002008999999986827;0.007576999999969303;1.9100000000094042E-4;0.007080999999971027;6.66999999964446E-4;6.66999999964446E-4;0.02971999999988384;-0.04215400000009595;-0.015311999999880754;0.003503999999992402;-0.046020000000112304;-0.004784000000086053;0	0	0	YW11	A	tr|Q9TXE4|Q9TXE4_TENMO
	4.6e-06	2	1162.68	582.352	0.007	6.02056	-	1683.13	50	-0.004008999999996377;0.009576999999978852;-5.330000000185464E-4;-0.025640000000009877;0.03519099999999753;-0.0019189999999866814;0.0016669999999976426;-0.007443000000023403;0.0016669999999976426;0.026101999999980308;0.018083499999931973;-0.01735149999998	0	0	YW11	A	tr|Q9TXE4|Q9TXE4_TENMO
	0.00071	2	1162.68	582.349	0.0012	1.0321	-	1591.41	50	-0.006423000000040702;4.6700000001465014E-4;-0.02404100000001108;7.764999999722022E-4;-0.041922999999997046;-0.006809000000004062;-0.010919000000001233;6.66999999964446E-4;6.66999999964446E-4;0.01508349999994607;6.919999999581705E-4;0.007581999999956679;4	0	0	YW10	A	tr|Q9TXE4|Q9TXE4_TENMO
	0.001	2	1162.68	582.353	0.0083	7.13867	-	1575.77	50	-0.008422999999993408;-0.012639999999976226;-0.03751200000010613;0.0017764999999485553;-0.00333299999999781;0.005557000000010248;-0.03255300000000716;-0.00333299999999781;0.012947499999967249;-0.007784000000128799;0.0021059999999124557;-0.0013080000001082	0	0	YW10	A	tr|Q9TXE4|Q9TXE4_TENMO
AAPAVASVGYAAPALR	7.2e-10	2	1483.81	742.918	0.0055	3.70666	-	2268.57	50	-0.007423000000017055;-0.018119999999953507;0.0011910000000057153;8.100000002286833E-5;-0.0013330000000451037;0.004556999999977052;0.016528999999991356;-0.005349000000023807;0.03419599999995171;-0.023878000000024713;-0.008893999999941116;5.659999999352294	0	0	YW12	A	tr|Q9TXE4|Q9TXE4_TENMO
	0.026	2	1483.81	742.916	0.0015	1.01091	-	1997.34	50	-0.02989899999997192;0.004097999999942203;0.024879999999996016;-0.004808999999994512;0.04308099999997239;0.0056669999999598986;0.016193500000014183;0.012570000000096115;0.01964850000001661;-0.003859499999975924;-0.02096849999998085;-0.006495999999998503;-	0.00331126	0.00325998	YW10	A	tr|Q9TXE4|Q9TXE4_TENMO
	0.094	2	1483.81	742.913	-0.0047	-3.16751	-	2013.14	50	0.010101000000020122;-0.0038089999999897373;-0.019653000000062093;-0.03201400000011745;-0.03002950000001192;-0.01785199999994802;-0.03287999999997737;-0.019989999999779684;-0.040338500000018485;0.004948500000068634;-0.011967499999997244;-0.0386274999999614;-0.04442900000003647	0.00736278	0.00730412	YW10	A	tr|Q9TXE4|Q9TXE4_TENMO
	0.31	2	1483.81	742.918	0.0061	4.11103	-	1805.26	47	0.0011010000000055697;-0.004008999999996377;-0.030975000000012187;-0.002333000000021457;0.0131059999999934;0.0071199999999862484;0.020010000000183936;-5.149999992681842E-5;-0.04690449999998236	0.00741656	0.00738007	YW12	B	tr|Q9TXE4|Q9TXE4_TENMO
AAPAVASVGYAAPAVR	0.0041	2	1469.8	735.911	0.0074	5.0347	-	1981.48	50	-0.04690200000004552;-0.013119999999958054;0.00219100000001049;0.005081000000018321;0.0056669999999598986;-4.7100000006139453E-4;-0.004574999999988449;-0.027314500000045427;-0.01304800000002615;-0.0037840000001096996;0.006995999999958258;0.014675999999894	0	0	YW12	A	tr|Q9TXE4|Q9TXE4_TENMO;tr|Q9TXE4|Q9TXE4_TENMO
AAPAVAVAKAAPV	0.019	2	1176.69	589.348	-0.0063	-5.35402	42.01057@A	2973.23	50	-0.0035790000000019973;-0.033627000000024054;-0.0022260000000073887;0.03438500000001454;-0.03237900000004856;0.01912300000000755;0.04293000000001257;0.04607599999997092;-0.041044999999940046;-0.022006000000033055;-0.013439499999947202;-0.00456299999999032	0.00116959	0.00103627	YW12	A	tr|Q9TXE4|Q9TXE4_TENMO
AAPAVAVAKAAPVATSYSYTAQA	0.095	2	2178.13	1091.07	1.999	917.759	-	3517.37	50	-0.036947000000054686;-0.042236000000002605;0.005121999999971649;-0.0011135000000308537;1.9100000000094042E-4;-9.190000000103282E-4;-3.330000000119071E-4;-0.007443000000023403;-0.0398569999999836;0.017431499999929656;-0.015862000000083754;0.03527650000000	0.00289855	0.00288462	YW12	A	tr|Q9TXE4|Q9TXE4_TENMO
AAPAVAYSAAPAVSHVSYSSPVVSYGAPLAAPAIT	0.03	3	3354.71	1119.57	0.98	292.126	42.01057@A	2995.56	50	0.03012499999999818;-0.029224500000282205;0.044638999999961015;0.03952900000001591;0.03541900000004716;0.024131000000124914;0.01004366666666101;-0.012413999999807857;-0.019119499999987966;-0.029838500000209933;-0.048913500000054455;-0.038208500000223466;0.025176499999588486;-0.030349666666722896;0.017229333333148134;0.007413333332920047	0	0	YW13	B	sp|P80684|CUC1B_TENMO
AAPAVSYAAPAVAVAK	4.4e-08	2	1455.81	728.909	-0.0063	-4.32749	-	2050.36	50	0.0024599999999281863;-0.008422999999993408;-0.0018089999999801876;0.0010809999999992215;-0.012333000000012362;-0.015361000000041258;0.014198999999962325;-0.0018129999999985102;-0.010480500000028314;0.015974500000027092;0.005864500000029693;-0.007270000000062282;-3.8000000006377377E-4;-0.0044900000000325235;-0.010809999999992215;-0.003837999999859676;-0.002251999999771215;6.380000002081943E-4;-0.…	0	0	YW12	A	tr|Q9TXE4|Q9TXE4_TENMO
	5.7e-06	2	1455.81	728.909	-0.0052	-3.5719	-	2058.31	50	-0.008422999999993408;0.014209999999991396;0.0010939999999663996;0.003191000000015265;-0.003918999999996231;-3.330000000119071E-4;0.001638999999954649;0.010209000000031665;-0.004231000000004315;0.0031869999999969423;0.02697449999999435;0.01786450000003014	0	0	YW12	A	tr|Q9TXE4|Q9TXE4_TENMO
	0.0047	2	1455.81	729.414	1.004	689.651	-	2046.4	50	0.010576999999955206;-0.025878000000034262;0.012482499999975971;0.00219100000001049;-9.190000000103282E-4;0.001209000000017113;0.014198999999962325;0.0021869999999921674;-0.020078000000012253;-0.0357180000000028;-0.028223499999967316;0.002127999999970598;0.007729999999924075;0.006619999999884385;0.006162000000131229;0.0060244999999667925;-0.022330000000067685;-0.032797500000015134;-0.019678499999…	0	0	YW12	A	tr|Q9TXE4|Q9TXE4_TENMO
	0.014	2	1455.81	728.913	0.0026	1.78595	-	1822.18	50	-0.002919000000019878;-0.024801000000024942;-0.04867750000005344;0.004017999999973654;0.006619999999884385;0.011509999999930187;0.011189999999942302;0.006162000000131229;0.020638000000190004;-0.0019129999999734082;-0.03132700000003297;-0.03763100000000463	0	0	YW9	B	tr|Q9TXE4|Q9TXE4_TENMO
AAPAVSYAAPAVSYAAPAVAVAK	5e-07	2	2115.14	1059.08	1.018	481.293	-	2604.27	50	-0.0030090000000200234;0.0045769999999834;-0.0038089999999897373;0.008081000000004224;0.0036670000000071923;0.01263899999997875;0.00431900000000951;0.022208999999975276;0.013099000000011074;0.00469199999997727;0.00431900000000951;0.022208999999975276;0.00	0	0	YW11	A	tr|Q9TXE4|Q9TXE4_TENMO
	0.0013	2	2115.14	1058.58	-0.0014	-0.661896	-	2596.47	50	-4.230000000120526E-4;-0.023771000000010645;-0.021357999999992217;0.0010809999999992215;-0.007333000000016909;0.0023189999999431166;0.007208999999988919;0.0023189999999431166;0.007208999999988919;-0.002801000000033582;0.006879000000026281;-0.0092309999999	0	0	YW13	A	tr|Q9TXE4|Q9TXE4_TENMO
AAPAVSYAAPAVSYAAPAVSYAAPAVA	0.095	2	2476.26	1239.64	1.009	407.469	-	3386.03	50	-0.012056000000029599;-0.005006999999977779;0.02197200000000521;0.012774000000035812;-0.04001900000002934;-0.006783000000041284;-0.039893000000006396;0.00799699999998893;0.03941200000002709;0.03379399999994348;-0.005006999999977779;0.026811000000009244;-0	0.00758903	0.00750577	YW13	A	tr|Q9TXE4|Q9TXE4_TENMO
AAPAVSYAAPAVSYAAPAVSYAAPAVAVAK	0.00053	2	2774.46	1388.74	1.007	362.953	-	2923.9	50	-0.040771000000063395;0.018209999999953652;0.006553999999937332;0.006554499999879226;0.0033190000000331565;-0.0017910000000256332;-0.0019009999999752836;-0.00353699999982382;0.0033190000000331565;-0.0017910000000256332;0.0038789999999835345;0.003659000000	0	0	YW13	A	tr|Q9TXE4|Q9TXE4_TENMO
AAPAYGYAAAAPHLK	3.9e-09	2	1470.76	736.39	0.0034	2.31173	-	1655.48	50	-0.00500899999997273;0.030887000000006992;1.9100000000094042E-4;0.01408099999997603;-0.008239000000003216;-0.030023000000028333;-0.02635299999997187;-0.002462999999920612;0.01091199999990522;0.006581999999980326;0.04215199999998731;0.006687999999940075;-0	0	0	YW11	A	tr|Q9TXE4|Q9TXE4_TENMO
	8.7e-05	2	1470.76	736.388	-0.0014	-0.951888	-	1593.27	50	-0.02855299999998806;-0.003132999999934327;-0.018254499999898144;-0.0499134999998887;-0.0030880000001047847;0.001801999999884174;0.009691999999972722;0.0015819999999848733;-0.014528000000041175;-0.0023120000000744767;-7.284999999228603E-4	0	0	YW12	A	tr|Q9TXE4|Q9TXE4_TENMO
	0.00028	2	1470.76	736.386	-0.0043	-2.92366	-	1572.02	50	-0.013232499999958236;0.008191000000010717;0.008296999999970467;0.0057570000000168875;-0.013495499999862659;0.008740500000016027;-8.800000006203845E-5;-0.011308000000099128;0.02358199999991939;0.012472000000002481;-0.004068500000016684;0.01333450000004177	0	0	YW11	A	tr|Q9TXE4|Q9TXE4_TENMO
	0.0086	2	1470.76	736.395	0.012	8.15904	-	1628.82	50	0.00544100000013259;0.045432000000005246;-0.008254500000020926;0.021081999999978507;0.01071350000017901;-0.01119800000003579;-0.0034180000000105792;-0.019848000000024513;-0.0023120000000744767;-0.005631999999877735;0.007334500000069966;0.0100320000000238	0	0	YW13	A	tr|Q9TXE4|Q9TXE4_TENMO
AAPIARVA	0.0061	2	767.465	384.741	0.0017	2.21509	-	338.338	50	-0.03189899999998147;0.04078849999996237;-0.011732000000051812;-0.0038089999999897373;-0.043313000000011925;0.02605099999993854;0.03260999999992009;-0.004194000000097731;0.00404199999991306;-0.0010680000001457302;0.0046084999999607135	0	0	YW12	A	sp|P80681|CUA1A_TENMO
	0.009	2	767.465	384.742	0.003	3.90897	-	344.784	50	-0.012898999999976013;0.0012679999999249958;0.006191000000001168;0.011686999999994896;0.02473600000001852;0.04060999999990145;0.001805999999874075;0.005041999999889413;0.0029319999998733692;0.0046084999999607135;-0.011474000000021078;0.00665199999991728	0.000654879	0.000616903	YW12	A	sp|P80681|CUA1A_TENMO
	0.01	2	767.465	384.741	0.0008	1.04239	-	281.432	50	0.0011910000000057153;-0.037418000000002394;-0.02873200000004772;0.030609999999910542;-0.005194000000074084;4.1999999893960194E-5;-0.006068000000141183;0.003608499999927517;0.0015399999999203828;-0.016729500000053577;-0.011474000000021078	0.000639386	0.000616903	YW12	A	sp|P80681|CUA1A_TENMO
	0.016	2	767.465	384.74	-0.0003	-0.390897	-	350.472	50	0.02078849999998056;-0.02735399999997412;0.04582350000001156;-7.320000000845539E-4;-0.0028089999999849624;-0.03135400000002164;0.042609999999911;-1.9400000007863127E-4;-0.008958000000120592;0.0059319999999161155;-0.0033915000000774853;-0.03764950000004319	0.00119689	0.00103627	YW12	A	sp|P80681|CUA1A_TENMO
			767.465	384.743	0.0051	6.64526	-	333.245	50	-0.024940000000071905;0.006101000000001022;-0.00873200000006591;-0.02749400000004698;-0.021873000000027787;0.022609999999929187;0.03342349999996941;0.0069799999999418105;-1.9400000007863127E-4;4.1999999893960194E-5;-0.0023915000000442888;0.015601999999944	0.00119689	0.00103627	YW12	A	sp|P80681|CUA1A_TENMO
	0.027	2	767.465	384.74	0.0002	0.260598	-	289.448	50	-0.04648650000001453;-0.019353999999992766;-0.00873200000006591;0.03460999999992964;0.012392499999975826;-0.0031940000001213775;-0.002958000000148786;0.0059904999999389474;0.0026084999999511638;-0.0033489999999858355;0.0033659999999713364;-0.0047295000000	0.0011217	0.00103627	YW12	A	sp|P80681|CUA1A_TENMO
	0.03	2	767.465	384.74	-0.0004	-0.521197	-	362.467	50	-0.013932500000009895;-0.00873200000006591;0.03419100000002118;-0.014221500000019205;0.042609999999911;0.007979999999918164;-0.0011940000000549844;0.0020419999998466665;0.003608499999927517;-0.014221500000019205;-0.00341300000013689	0.00110497	0.00103627	YW12	A	sp|P80681|CUA1A_TENMO
	0.087	2	767.465	384.741	0.0011	1.43329	-	347.632	50	-0.004808999999994512;0.03660999999993919;-1.9400000007863127E-4;0.0030419999999367064;6.084999999416141E-4;-0.0015850000000909858;-0.009474000000068372	0.00244021	0.00243665	YW12	A	sp|P80681|CUA1A_TENMO
	0.15	2	767.465	384.74	0.0003	0.390897	-	340.931	50	-0.0019630000000461223;0.03719100000000708;-0.0314595000000395;0.042609999999911;-0.006020000000091841;0.001805999999874075;-0.001958000000058746;-0.0033915000000774853;5.869999998822095E-4;0.025525999999899796	0.00557103	0.00552486	YW12	A	sp|P80681|CUA1A_TENMO
AAPIVAAPVVQK	1.3e-06	2	1162.71	582.359	-0.0044	-3.78427	-	1495.18	50	-0.007963000000017928;-0.026377000000024964;-0.03531300000003057;-0.0019385000000511354;0.003191000000015265;-0.0038730000000555265;0.0017129999999383472;0.012492999999949461;-0.005354000000011183;7.39999999268548E-5;-0.0013400000000842738;-5.180000001701	0	0	YW9	B	tr|O18508|O18508_TENMO
	1.9e-06	2	1162.71	582.36	-0.0023	-1.97814	-	1503.91	50	-0.008963000000051125;-0.033377000000029966;-0.003938500000060685;-0.007808999999980415;0.027126999999950385;-0.0045070000001032895;-0.007354000000020733;-0.001926000000082695;-0.0013400000000842738;-0.04975400000012087;0.0034819999998489948;-0.0016280000	0	0	YW9	B	tr|O18508|O18508_TENMO
	2.4e-06	2	1162.71	582.36	-0.0029	-2.49418	-	1498.01	50	0.001036999999996624;-0.04037700000003497;-0.032353999999997995;-0.004938500000093882;-0.004808999999994512;-8.730000000127802E-4;-0.006287000000043008;-0.014507000000094195;-0.0029260000001158915;-0.00334000000003698;0.0014819999998962885;0.0023719999998093044;0.002261999999859654;-0.004152000000090084;0.009783999999854132;-9.800000001405351E-4;-0.02200950000005264	0	0	YW9	B	tr|O18508|O18508_TENMO
	2.9e-06	2	1162.71	582.357	-0.0081	-6.9665	-	1492.32	50	-0.03837700000002542;-0.0482960000000503;-9.385000000747823E-4;-0.0018089999999801876;0.03612699999996494;-0.006287000000043008;0.012686999999971249;-0.005354000000011183;0.001073999999903208;-3.400000000510772E-4;2.459999998905005E-4;0.001481999999896288	0	0	YW9	B	tr|O18508|O18508_TENMO
	2.1e-05	2	1162.71	582.362	0.0017	1.46211	-	1508.66	50	-0.0029630000000224754;-0.033377000000029966;-0.004938500000093882;-0.005808999999999287;-2.870000000712025E-4;-0.033111000000076274;-0.0065899999999885495;-0.0029260000001158915;-0.0013400000000842738;-5.180000001701046E-4;-0.0016280000000961081;0.002261	0	0	YW9	B	tr|O18508|O18508_TENMO
	0.00026	2	1162.71	582.359	-0.0055	-4.73034	-	1514.59	50	0.004036999999982527;-0.023597000000108892;-0.009052000000110638;-0.002938500000084332;0.010191000000020267;0.0031269999999494758;-9.260000001063418E-4;-0.004340000000070177;0.0024819999998726416;0.0023719999998093044;0.004261999999926047;0.002847999999858075;-0.02221600000007129;-0.008381000000099448;-0.028973000000178217	0	0	YW10	B	tr|O18508|O18508_TENMO
	0.00097	2	1162.71	582.359	-0.0051	-4.38632	-	1511.97	50	-0.01896300000004203;-0.039377000000058615;-0.03248700000006011;-0.03859700000009525;-0.01429600000000164;-0.004808999999994512;0.004126999999982672;-0.005608000000023594;0.004659999999944375;-0.0027540000001522458;-0.004518000000189204;0.0043719999998756	0	0	YW9	B	tr|O18508|O18508_TENMO
	0.014	2	1162.71	582.357	-0.009	-7.74056	-	1525.35	50	-0.01737600000004136;-0.006938500000103431;-0.01252750000008973;-0.008873000000050979;-0.0032870000000571054;-0.004926000000125441;0.005481999999801701;0.0033719999998993444;0.002261999999859654;-0.0021520000001373774;0.022990499999934855	0	0	YW10	B	tr|O18508|O18508_TENMO
AAPLATSVVSTR	0.012	2	1171.66	586.834	-0.0027	-2.30443	-	1260.56	39	-0.025008500000012646;-0.006809000000004062;-0.009983000000033826;-0.0030590000001211592;0.011261999999874206;-0.0018480000001090957;-0.0027504999999337088;-0.032648000000051525;-0.00805650000006608;0.041903999999874486	0	0	YW9	B	sp|Q9TXD9|CUF1_TENMO
AAPLAVAH	0.048	2	748.423	375.223	0.0075	10.0211	-	286.678	50	-8.090000000038344E-4;0.035126999999988584;0.017158000000051743;0.007645999999965625;-0.03793849999993881;0.04080899999991061;-0.0012969999999938864;5.930000000091695E-4;0.004178999999908228;6.899999993947858E-5;0.007004999999878692;0.004707999999936874;0	0.00103627	0.00103627	YW12	A	sp|P80686|CUH1C_TENMO;sp|Q9TXD9|CUF1_TENMO
AAPLAVAHA	0.00054	2	819.46	410.741	0.0067	8.17612	-	562.179	47	0.013036999999997079;-0.01048699999995506;-0.018403000000034808;-0.0028089999999849624;0.0051269999999590254;0.03601699999995844;0.011603000000036445;-0.03541800000004969;-4.069999999956053E-4;-0.0059310000000891705;-0.0051050000000714135;-0.0018690000000560758;0.0031529999999406755;0.009455000000002656;0.013814999999965494;0.039678999999921416	0	0	YW12	A	sp|P80686|CUH1C_TENMO;sp|Q9TXD9|CUF1_TENMO
	0.00058	2	819.46	410.738	0.0013	1.58641	-	523.906	40	-0.01048699999995506;0.04319100000000731;1.2699999996357292E-4;0.04601700000000619;5.930000000091695E-4;0.015482999999960612;6.899999993947858E-5;0.005894999999895845;1.3099999989663047E-4;0.0011529999999311258;-0.005846999999988611	0	0	YW12	A	sp|P80686|CUH1C_TENMO;sp|Q9TXD9|CUF1_TENMO
	0.00075	2	819.46	410.739	0.0017	2.07454	-	460.453	50	-0.011486999999988257;0.02601699999996754;0.008602999999993699;-8.369999999899846E-4;1.580000000558357E-4;5.930000000091695E-4;-0.004931000000112817;-0.0011050000000523141;0.0031309999999393767;-0.00684700000005023;0.0055979999999635766;0.0466789999999264	0	0	YW12	A	sp|P80686|CUH1C_TENMO;sp|Q9TXD9|CUF1_TENMO
	0.0013	2	819.46	410.737	-0.0005	-0.610158	-	508.964	50	-0.005386999999927866;-0.0038089999999897373;0.03201699999999619;-0.0043969999999262654;0.018163000000015472;0.01190499999995609;-0.002407000000005155;6.899999993947858E-5;-0.0051050000000714135;1.3099999989663047E-4;1.5299999995477265E-4;-0.0014020000000	0	0	YW12	A	sp|P80686|CUH1C_TENMO;sp|Q9TXD9|CUF1_TENMO
	0.0019	2	819.46	410.737	-0.0007	-0.854221	-	511.738	50	-0.0028089999999849624;0.03101699999996299;-0.0043969999999262654;0.005493000000001302;-0.014631499999978814;-0.004406999999986283;-0.010931000000084623;-0.0021050000000286673;-0.018869000000108826;1.5299999995477265E-4;-0.0028470000000027085;0.0030429999	0	0	YW12	A	sp|P80686|CUH1C_TENMO;sp|Q9TXD9|CUF1_TENMO
	0.0022	2	819.46	410.74	0.0052	6.34564	-	435.078	48	0.010513000000003103;-0.02435399999998822;0.01519100000001572;-0.016873000000032334;-0.002407000000005155;-0.0019310000000700711;0.0028949999999667853;0.029130999999892992;0.002152999999907479;0.02659799999992174;0.003518999999926109;0.01481499999999869;0.006613999999899534;0.04167899999987412	0	0	YW12	A	sp|P80686|CUH1C_TENMO;sp|Q9TXD9|CUF1_TENMO
	0.003	2	819.46	410.739	0.0032	3.90501	-	485.084	41	-4.86999999964155E-4;-0.0019419999999854554;0.03719100000000708;0.03401700000000574;-3.970000000208529E-4;-0.015590000000003101;-0.00340700000000993;-0.003931000000079621;-0.0051050000000714135;-0.013869000000113374;0.005152999999950225;-0.003481000000078	0	0	YW12	A	sp|Q9TXD9|CUF1_TENMO;sp|P80686|CUH1C_TENMO
	0.0033	2	819.46	410.74	0.0047	5.73549	-	491.957	50	0.04251300000004221;0.014403000000015709;-0.00287300000002233;0.03401700000000574;-0.00843800000001238;-0.005354000000011183;-0.0014070000000003802;0.0040689999999017346;8.949999999003921E-4;0.005130999999892083;0.0031529999999406755;5.97999999968124E-4;0.03404299999999694;-0.018545000000017353;0.04967899999991232	0	0	YW12	A	sp|P80686|CUH1C_TENMO;sp|Q9TXD9|CUF1_TENMO
	0.0035	2	819.46	410.741	0.0063	7.68799	-	439.24	38	-0.007486999999969157;-0.02452800000003208;-0.011949500000014268;0.03719100000000708;0.03801699999996799;0.010603000000060092;0.04157699999996112;-0.0014070000000003802;6.899999993947858E-5;-0.007105000000137807;-0.005869000000075175;-0.001847000000054777	0	0	YW12	A	sp|P80686|CUH1C_TENMO;sp|Q9TXD9|CUF1_TENMO
	0.004	2	819.46	410.737	-0.0006	-0.73219	-	463.052	50	0.0015599999999835745;-0.03166699999997036;-8.090000000038344E-4;-0.0063969999999926586;0.02216300000003457;0.01459549999998444;5.930000000091695E-4;-0.0019310000000700711;-0.006105000000047767;-0.011869000000160668;0.004152999999917029;0.013439999999832253;0.0013154999999187567;0.048678999999879125	0	0	YW12	A	sp|Q9TXD9|CUF1_TENMO;sp|P80686|CUH1C_TENMO
	0.0047	2	819.46	410.74	0.0054	6.58971	-	559.058	38	-0.008432499999969423;0.0115130000000363;-0.033036999999922045;0.0011910000000057153;0.03101699999996299;-0.008676999999977397;-0.01639699999992672;0.004592999999999847;-0.003931000000079621;-0.0011050000000523141;0.013130999999930282;0.004152999999917029	0	0	YW12	A	sp|P80686|CUH1C_TENMO;sp|Q9TXD9|CUF1_TENMO
	0.0048	2	819.46	410.738	0.0005	0.610158	-	574.158	36	-0.0054869999999596075;0.009191000000015492;-0.013396999999940817;0.0389049999999429;5.930000000091695E-4;-9.31000000093718E-4;0.0048949999999194915;-0.007869000000141568;-8.470000000784239E-4;-0.01848100000006525;0.004675999999790292	0	0	YW12	A	sp|Q9TXD9|CUF1_TENMO;sp|P80686|CUH1C_TENMO
	0.0049	2	819.46	410.739	0.0026	3.17282	-	475.896	46	-0.0019269999999664833;0.01512699999994993;0.04101700000001074;0.008602999999993699;-0.0014070000000003802;-0.004931000000112817;0.0018949999998767453;-0.0028690000001461158;-8.470000000784239E-4;-0.004847000000012258;0.008814999999970041;0.04520299999995	0	0	YW12	A	sp|P80686|CUH1C_TENMO;sp|Q9TXD9|CUF1_TENMO
	0.0055	2	819.46	410.738	0.001	1.22032	-	521.115	37	0.002036999999972977;-0.003486999999950058;-0.0018089999999801876;0.03601699999995844;0.0036029999999982465;-0.030110999999976684;-4.069999999956053E-4;6.899999993947858E-5;-0.0031050000001187072;0.0031529999999406755;0.007597999999916283;-0.0028470000000027085;0.004814999999950942;0.04931300000001215;0.04120299999993904	0	0	YW12	A	sp|Q9TXD9|CUF1_TENMO;sp|P80686|CUH1C_TENMO
	0.0077	2	819.46	410.74	0.0054	6.58971	-	533.046	50	-0.0054869999999596075;-0.02452800000003208;-0.011949500000014268;-0.0028089999999849624;-0.016396999999983564;0.006163000000015018;-0.024438000000031934;0.030808999999919706;-0.002407000000005155;0.005068999999934931;-0.0011050000000523141;0.002130999999	0	0	YW12	A	sp|Q9TXD9|CUF1_TENMO;sp|P80686|CUH1C_TENMO
			819.46	410.74	0.0038	4.6372	-	433.296	50	0.02255999999999858;-0.02452800000003208;-0.011949500000014268;1.9100000000094042E-4;-0.03787300000004734;0.03101699999996299;-0.002396999999973559;-0.04532800000004045;-0.0014070000000003802;-0.006931000000065524;0.0018949999998767453;0.007130999999844789;-0.008847000000002936;6.289999998898566E-4;0.022315499999933763	0	0	YW12	A	sp|Q9TXD9|CUF1_TENMO;sp|P80686|CUH1C_TENMO
	0.0079	2	819.46	410.738	0.0015	1.83047	-	473.322	47	-0.004486999999983254;0.03401700000000574;0.006603000000040993;0.0047509999999988395;-0.03343799999998964;5.930000000091695E-4;-0.0019310000000700711;-0.0021050000000286673;0.005130999999892083;0.007152999999959775;-0.004847000000012258;-0.042309000000045	0	0	YW12	A	sp|P80686|CUH1C_TENMO;sp|Q9TXD9|CUF1_TENMO
	0.0089	2	819.46	410.74	0.0041	5.0033	-	495.774	42	0.038736000000000104;0.004904999999951087;5.930000000091695E-4;-0.0029310000001032677;-0.0031050000001187072;-0.011869000000160668;-8.470000000784239E-4;0.008455000000026303;0.036027999999987514;-0.005386000000100921	0.000656599	0.000616903	YW12	A	sp|P80686|CUH1C_TENMO;sp|Q9TXD9|CUF1_TENMO
			819.46	410.737	-0.0014	-1.70844	-	566.117	48	-0.04443249999997079;-0.04096300000003339;-0.006512999999984004;0.016016999999976633;-0.024397000000021762;-0.04467699999997876;0.023736000000013746;0.0035929999999950724;-9.31000000093718E-4;0.008894999999938591;0.00813099999993483;0.0011529999999311258;	0.00140746	0.00134318	YW11	A	sp|Q9TXD9|CUF1_TENMO;sp|P80686|CUH1C_TENMO
	0.011	2	819.46	410.739	0.002	2.44063	-	500.727	50	-0.006486999999992804;0.03701699999999164;0.0016030000000455402;-0.02511099999998123;5.300000009356154E-5;-0.002407000000005155;-0.0029310000001032677;0.0038949999999431384;0.009130999999911182;1.5299999995477265E-4;0.011814999999955944;0.0482029999999440	0	0	YW13	A	sp|Q9TXD9|CUF1_TENMO;sp|P80686|CUH1C_TENMO
	0.012	2	819.46	410.739	0.0033	4.02704	-	466.388	50	0.002036999999972977;5.130000000121981E-4;-0.02452800000003208;-0.011949500000014268;0.003191000000015265;0.010603000000060092;-4.069999999956053E-4;-0.0019310000000700711;-0.0031050000001187072;0.00413099999991573;-8.470000000784239E-4;-0.0028470000000027085;6.289999998898566E-4;0.007454999999936263;0.01281499999998914;0.007425499999897056;0.04920299999997724;-0.03338500000006661	0.00062383	0.000616903	YW12	A	sp|P80686|CUH1C_TENMO;sp|Q9TXD9|CUF1_TENMO
	0.013	2	819.46	410.738	0.0008	0.976253	-	565.036	35	-0.0024869999999737047;-0.0016669999999976426;-0.0028089999999849624;0.00705300000004172;-0.004406999999986283;-9.31000000093718E-4;-0.010105000000066866;-0.0028690000001461158;0.004152999999917029;0.02161399999988589;0.03667899999987867	0.000616903	0.000616903	YW12	A	sp|P80686|CUH1C_TENMO;sp|Q9TXD9|CUF1_TENMO
			819.46	410.741	0.0072	8.78628	-	451.653	45	-0.0034180000000105792;-0.006809000000004062;0.04101700000001074;0.010603000000060092;-0.0019310000000700711;-0.00410500000009506;-8.690000000797227E-4;0.005152999999950225;0.008814999999970041;0.04520299999995814	0.000616903	0.000616903	YW12	A	sp|Q9TXD9|CUF1_TENMO;sp|P80686|CUH1C_TENMO
	0.014	2	819.46	410.739	0.003	3.66095	-	504.911	45	-0.004963000000032025;-0.003486999999950058;0.0034030000000484506;-0.015926999999976488;-0.005808999999999287;0.0016030000000455402;0.018163000000015472;0.015595500000017637;-0.002407000000005155;-0.004931000000112817;-0.006105000000047767;-0.002869000000	0.00122175	0.00103627	YW12	A	sp|Q9TXD9|CUF1_TENMO;sp|P80686|CUH1C_TENMO
			819.46	410.741	0.0057	6.9558	-	581.207	37	0.010603000000060092;-0.011836999999957243;5.930000000091695E-4;0.0010689999999158317;-1.05000000075961E-4;0.014130999999906635;0.004152999999917029;0.04067899999989777	0.00122175	0.00103627	YW12	A	sp|P80686|CUH1C_TENMO;sp|Q9TXD9|CUF1_TENMO
	0.015	2	819.46	410.737	-0.0013	-1.58641	-	522.8	50	-0.014836999999999989;-0.01538599999997814;-0.04717649999997775;-0.0029310000001032677;8.949999999003921E-4;0.00413099999991573;0.002152999999907479;0.024597999999969034;0.0028149999999982356;0.027425499999878866;0.03920299999998633;0.04567899999989322;0.	0.00260417	0.00250156	YW11	A	sp|Q9TXD9|CUF1_TENMO;sp|P80686|CUH1C_TENMO
			819.46	410.738	0.0009	1.09828	-	482.034	50	-4.86999999964155E-4;0.013403000000039356;-0.004386999999951513;0.04101700000001074;0.014603000000079192;0.040222999999969034;-4.069999999956053E-4;-9.31000000093718E-4;-0.0031050000001187072;-0.006869000000165215;-0.001847000000054777;-0.0154020000000514	0.00121065	0.00103627	YW12	A	sp|P80686|CUH1C_TENMO;sp|Q9TXD9|CUF1_TENMO
	0.018	2	819.46	410.737	-0.0012	-1.46438	-	441.09	40	0.0045130000000312975;-0.008386999999970612;-0.005941999999947711;0.03501699999998209;-0.01839699999993627;-0.02411100000000488;-0.008407000000005382;-0.0019310000000700711;-1.05000000075961E-4;-0.005869000000075175;-8.470000000784239E-4;-0.0018469999999979336;0.005439999999907741	0.00117647	0.00103627	YW12	A	sp|Q9TXD9|CUF1_TENMO;sp|P80686|CUH1C_TENMO
	0.022	2	819.46	410.74	0.0052	6.34564	-	549.334	36	-0.015486999999950513;0.030058000000053653;1.2699999996357292E-4;-0.002407000000005155;0.007068999999887637;0.0018949999998767453;-0.010869000000070628;0.004152999999917029;1.5300000001161607E-4;0.009814999999946394;0.022613999999919088;0.0254399999998895	0.00115141	0.00103627	YW12	A	sp|Q9TXD9|CUF1_TENMO;sp|P80686|CUH1C_TENMO
	0.026	2	819.46	410.739	0.003	3.66095	-	511.36	50	-0.008418000000006032;-0.02711099999999078;-0.03485899999986941;0.010368499999998448;-0.002407000000005155;0.0010689999999158317;-0.010105000000066866;0.042130999999926644;0.005152999999950225;-0.0314810000000989	0.00364964	0.00341103	YW11	A	sp|P80686|CUH1C_TENMO;sp|Q9TXD9|CUF1_TENMO
	0.03	2	819.46	410.739	0.0024	2.92876	-	518.077	42	-0.005808999999999287;0.029017000000010285;-0.0014380000000073778;5.930000000091695E-4;0.0010689999999158317;-0.0031050000001187072;0.00813099999993483;0.002152999999907479;0.0011529999999879692;0.011814999999955944;0.023439999999823158;0.0482029999999440	0.00110497	0.00103627	YW12	A	sp|Q9TXD9|CUF1_TENMO;sp|P80686|CUH1C_TENMO
	0.033	2	819.46	410.738	0.0002	0.244063	-	553.171	50	0.010581999999999425;0.004058000000043194;-0.0038089999999897373;-0.013438000000007833;0.04122300000000223;-0.00340700000000993;-0.004931000000112817;-0.0021050000000286673;-0.0028690000001461158;0.0011529999999311258;-0.016309000000092055;0.01889499999998634;0.0024029999999584106	0.00108755	0.00103627	YW12	A	sp|Q9TXD9|CUF1_TENMO;sp|P80686|CUH1C_TENMO
	0.036	2	819.46	410.74	0.004	4.88126	-	510.086	50	-0.009655999999978349;0.0066510000000050695;-0.03112199999998211;-4.069999999956053E-4;-0.0019310000000700711;0.010894999999891297;0.006130999999868436;0.009152999999912481;-8.469999999931588E-4;-0.031122000000038952;0.04242549999992207	0.00349243	0.00341103	YW11	A	sp|Q9TXD9|CUF1_TENMO;sp|P80686|CUH1C_TENMO
			819.46	410.738	0.0006	0.73219	-	489.417	46	0.017036999999959335;-4.86999999964155E-4;-0.0023539999999968586;-0.02452800000003208;-0.011949500000014268;0.03701699999999164;-0.0028369999999995343;5.930000000091695E-4;-0.0029310000001032677;-0.0011050000000523141;-0.013869000000113374;-0.01140200000003233;6.289999998898566E-4;0.011814999999955944;0.04820299999994404;0.04967899999991232	0.00107991	0.00103627	YW12	A	sp|Q9TXD9|CUF1_TENMO;sp|P80686|CUH1C_TENMO
	0.039	2	819.46	410.739	0.0025	3.05079	-	515.029	44	0.002513000000021748;-0.005808999999999287;0.029126999999959935;0.015492999999992207;-0.023328000000049087;-0.00340700000000993;0.0040689999999017346;-0.0011050000000523141;0.0031309999999393767;0.0061530000000118434;0.012518999999940661;0.0344399999999041;0.04478899999986652;0.04567899999989322	0.0010661	0.00103627	YW12	A	sp|P80686|CUH1C_TENMO;sp|Q9TXD9|CUF1_TENMO
	0.04	2	819.46	410.738	0.001	1.22032	-	536.094	44	0.008513000000050397;-0.036528000000032534;-0.023949500000014723;0.03601699999995844;0.0051630000000386644;0.03722299999998313;-4.069999999956053E-4;0.0040689999999017346;0.005894999999895845;-0.004869000000098822;0.03412199999996801;0.003597999999954027;-0.011371000000110598;-0.00630900000010115;0.01481499999999869;-5.670000000463915E-4;0.04567899999989322	0.00105932	0.00103627	YW12	A	sp|Q9TXD9|CUF1_TENMO;sp|P80686|CUH1C_TENMO
	0.043	2	819.46	410.741	0.0058	7.07783	-	527.205	41	0.007560000000012224;-0.01222199999995155;-0.015528000000017528;-0.0029494999999997162;0.027126999999950385;0.045736000000005106;5.819999999516767E-4;0.004333000000002585;-4.069999999956053E-4;0.0010689999999158317;0.0028949999999667853;-0.013869000000113374;0.0011529999999311258;0.009628999999904408;0.007315499999947406	0.00105042	0.00103627	YW12	A	sp|Q9TXD9|CUF1_TENMO;sp|P80686|CUH1C_TENMO
	0.044	2	819.46	410.738	-0.0003	-0.366095	-	447.796	49	-0.025528000000008433;-0.012949499999990621;-0.006809000000004062;-0.011873000000036882;0.03501699999998209;-0.0038369999999758875;0.004592999999999847;-9.31000000093718E-4;-0.00410500000009506;-0.009869000000094275;-3.710000000864966E-4;0.045678999999893	0.00104767	0.00103627	YW12	A	sp|P80686|CUH1C_TENMO;sp|Q9TXD9|CUF1_TENMO
	0.062	2	819.46	410.738	0.0003	0.366095	-	577.041	42	-0.0018089999999801876;0.030016999999986638;0.020037999999999556;0.008068999999920834;-0.010105000000066866;-0.0018690000000560758;0.004152999999917029;-0.0015450000000782893;0.020425499999930707;0.04631299999999783;0.04467899999991687;0.02289499999994859	0.00201613	0.0019861	YW12	A	sp|Q9TXD9|CUF1_TENMO;sp|P80686|CUH1C_TENMO
	0.065	2	819.46	410.739	0.0024	2.92876	-	498.829	48	-0.0054869999999596075;0.006191000000001168;0.03801699999996799;-0.017506999999909567;-4.069999999956053E-4;6.899999993947858E-5;-0.0011050000000523141;0.002152999999907479;1.5300000001161607E-4;0.009814999999946394;0.014613999999937732;0.0462029999999344	0.002	0.0019861	YW12	A	sp|P80686|CUH1C_TENMO;sp|Q9TXD9|CUF1_TENMO
	0.071	2	819.46	410.739	0.0024	2.92876	-	543.717	37	0.03848699999997507;0.03901700000000119;-0.002396999999973559;1.630000000432119E-4;-4.069999999956053E-4;6.899999993947858E-5;0.0028949999999667853;-0.0028470000000879736;0.012454999999931715;0.01289499999995769	0.0019861	0.0019861	YW12	A	sp|Q9TXD9|CUF1_TENMO;sp|P80686|CUH1C_TENMO
	0.075	2	819.46	410.738	0.0009	1.09828	-	457.355	39	-0.007486999999969157;-0.005528000000026623;0.007050499999991189;0.00419100000002004;-3.970000000208529E-4;0.0301690000000292;-0.0014070000000003802;0.0010689999999158317;-0.0011050000000523141;-0.005869000000075175;0.007152999999988197;0.0196289999998953	0.00246792	0.00243665	YW12	A	sp|P80686|CUH1C_TENMO;sp|Q9TXD9|CUF1_TENMO
			819.46	410.739	0.0019	2.3186	-	501.877	42	-4.86999999964155E-4;-3.539999999873089E-4;0.03201699999999619;0.010603000000060092;5.930000000091695E-4;-0.0059310000000891705;-0.0021050000000286673;-0.0028470000000879736;-0.014544999999998254;0.013814999999965494;0.048678999999879125	0.00246792	0.00243665	YW12	A	sp|Q9TXD9|CUF1_TENMO;sp|P80686|CUH1C_TENMO
	0.1	2	819.46	410.74	0.0039	4.75923	-	586.745	33	-0.00543249999998352;0.04201699999998709;-0.005676999999991494;-0.00340700000000993;-0.0029310000001032677;-0.0011050000000523141;-0.011869000000160668;-0.0073090000000775035;-0.005677000000048338;0.02542549999992616	0.00334928	0.00334928	YW12	A	sp|P80686|CUH1C_TENMO;sp|Q9TXD9|CUF1_TENMO
			819.46	410.738	0.0011	1.34235	-	567.893	40	-0.005963000000008378;-0.01248699999996461;0.027017000000000735;-0.014385999999944943;0.043823500000002014;-0.008407000000005382;-0.00793100000009872;0.0038949999999431384;-0.0028690000001461158;0.010814999999979591;0.009613999999885436;0.0134254999999257	0.00334928	0.00334928	YW12	A	sp|P80686|CUH1C_TENMO;sp|Q9TXD9|CUF1_TENMO
	0.31	2	819.46	410.739	0.0034	4.14907	-	570.998	33	-0.00543249999998352;0.03701699999999164;-0.005676999999991494;0.014735999999999194;-0.03685199999995348;-0.03241800000000694;-4.069999999956053E-4;0.006068999999911284;-1.05000000075961E-4;-0.03486900000007154;0.026042999999958738;-0.005677000000048338	0.00912647	0.00912647	YW12	A	sp|P80686|CUH1C_TENMO;sp|Q9TXD9|CUF1_TENMO
AAPLAVAHAAPVAVAH	5.4e-10	2	1464.82	733.419	0.0029	1.97977	-	1711.38	50	0.00866750000011507;-8.730000000127802E-4;0.03801699999996799;-3.970000000208529E-4;-4.1899999996530823E-4;-0.003528999999957705;-0.0036389999999073552;-0.04581699999994271;-0.002926999999772306;-0.02134099999989303;0.02154900000005;-0.0042319999999449465;0.008406000000036329;-0.012410499999987223;0.0457930000000033;-0.005296999999984564;5.930000000091695E-4;-0.005821000000082677;-0.0019310000000…	0	0	YW13	A	sp|Q9TXD9|CUF1_TENMO
	1.9e-09	2	1464.82	733.418	0.0009	0.61441	-	1731.05	50	0.0014910000001009394;-0.046666999999956715;-0.02436600000010003;-8.090000000038344E-4;-0.00287300000002233;-0.012983000000019729;-3.970000000208529E-4;-0.005418999999960761;-0.02563899999984187;-0.0049494999999524225;-0.01841049999995903;0.007918999999901644;-0.0032969999999750144;-0.005406999999991058;0.0021789999998986787;0.0010689999999158317;-0.007109000000127708;-2.1900000001551234E-4;-0.00…	0	0	YW13	A	sp|Q9TXD9|CUF1_TENMO
	3.1e-09	2	1464.82	733.42	0.005	3.41339	-	1743.28	50	0.027491000000054555;-0.034366000000090935;-8.090000000038344E-4;0.0011269999999967695;0.006016999999985728;-3.970000000208529E-4;0.01158100000009199;-0.008528999999953157;0.007361000000059903;0.014183000000230095;-0.029410500000039974;0.048792999999989206;-0.0032969999999750144;0.0015930000000139444;-8.210000000872242E-4;0.002068999999892185;-0.013109000000099513;-0.011219000000096457;2.35000000…	0	0	YW12	A	sp|Q9TXD9|CUF1_TENMO
	7.6e-08	2	1464.82	733.419	0.0026	1.77496	-	1736.8	50	0.006491000000096392;-0.029366000000095482;0.00219100000001049;-0.011873000000036882;-0.0059830000000147265;-0.008396999999945365;0.0014930000000958898;0.01158100000009199;0.0034710000001041408;-0.012926999999763211;0.016768000000013217;0.010134499999935542;-0.006949499999961972;-0.009410500000058164;-0.0012969999999938864;-0.0014070000000003802;-0.0059310000000891705;0.008780999999885353;0.00267…	0	0	YW11	A	sp|Q9TXD9|CUF1_TENMO
	1.6e-07	2	1464.82	733.42	0.0057	3.89126	-	1752.48	50	-0.006073000000014872;-0.004808999999994512;0.0051269999999590254;0.0010169999999902757;6.030000000691871E-4;-4.1899999996530823E-4;0.008361000000149943;0.007073000000218599;0.018386000000020886;-0.0018210000000635773;-0.0049494999999524225;-0.01341049999	0	0	YW12	A	sp|Q9TXD9|CUF1_TENMO
	0.00027	2	1464.82	733.419	0.0036	2.45764	-	1733.17	50	0.02866000000005897;0.01449100000013459;0.0031269999999494758;-0.003983000000005177;0.0036029999999982465;-0.0034189999998943676;-0.01363899999989826;0.01865900000007059;-0.006949499999961972;-0.01541050000002997;0.046792999999979656;0.0017030000000204382;5.930000000091695E-4;0.0011789999999223255;0.0028909999999768843;0.002780999999913547;0.014670999999907508;0.007649000000014894;0.0024119999999…	0	0	YW12	A	sp|Q9TXD9|CUF1_TENMO
	0.0011	2	1464.82	733.423	0.01	6.82678	-	1764.02	50	-0.03336600000011458;0.011581999999975778;1.9100000000094042E-4;0.004126999999982672;-0.004983000000038373;0.007603000000017346;0.021581000000082895;0.0014710000000377477;0.0023610000000644504;0.017073000000209504;-0.025376000000051135;-0.0069494999999619	0	0	YW12	A	sp|Q9TXD9|CUF1_TENMO
	0.0029	2	1464.82	733.417	-0.0021	-1.43362	-	1724.97	50	1.9100000000094042E-4;-0.0029830000000288237;6.030000000691871E-4;-0.00941899999997986;-0.008528999999953157;-0.011231999999949949;-0.03396399999985533;-0.013410499999963577;-0.004296999999979789;-4.069999999956053E-4;0.0011789999999223255;0.00478099999997994;-0.015351000000009662;1.8749999998135536E-4	0	0	YW11	A	sp|Q9TXD9|CUF1_TENMO
AAPLAVAHAAPVAVAHAAPLAVAH	1.9e-05	2	2195.23	1099.13	1.003	456.899	-	2361.39	50	-0.005508999999960906;-0.0025279999999838765;0.010050500000033935;0.0010169999999902757;-0.0015069999999468564;-0.005418999999960761;-0.003528999999957705;-0.006638999999836415;-0.026151000000027125;-0.011249999999904503;-0.002407000000005155;-8.210000000	0	0	YW12	A	sp|Q9TXD9|CUF1_TENMO
AAPLAVAHAPVAVAH	1.5e-07	2	1393.78	697.899	-0.0001	-0.0717472	-	1697.31	50	-0.006963000000041575;-0.0059830000000147265;0.0046029999999746;-0.00941899999997986;-0.010528999999905864;-0.014230999999881533;-0.02134099999989303;-0.022300500000028478;-0.029024999999592183;0.03089199999999437;-0.01240699999999606;-0.01434500000004845	0	0	YW13	A	sp|P80686|CUH1C_TENMO
	0.0039	2	1393.78	698.403	1.007	722.494	-	1734.18	42	3.600000000005821E-4;0.013568999999961306;-0.022128000000066095;0.0031269999999494758;0.0104710000000523;-0.014230999999881533;-0.002949499999942873;-0.007296999999994114;0.005593000000004622;-8.210000000872242E-4;0.03520500000001903;0.0037910000000920263;0.003152999999997519;-0.007187000000044463;-4.6499999939442205E-5;-0.03840399999990041	0	0	YW12	A	sp|P80686|CUH1C_TENMO
AAPLGYAHHGLYY	3.3e-10	2	1431.69	716.857	0.0049	3.42252	-	2072.69	50	0.001573000000007596;-0.013747000000080334;-0.047224000000028354;0.03764650000002234;-0.011568500000066706;-0.0038089999999897373;-0.008336999999983163;0.011343000000010761;0.016792000000009466;0.04852800000003299;-0.005705000000006066;0.004974999999944885;0.004446999999913714;-0.0034650000000056025;-0.006486999999992804;-0.028806999999915206;-2.709999996568513E-4;0.005665000000362852;0.002901000…	0	0	YW12	A	tr|Q7M4F5|Q7M4F5_TENMO
	0.00021	2	1431.69	716.858	0.0079	5.51794	-	2062.02	50	-0.01974700000005214;-0.017418000000020584;7.759999999734646E-4;0.031646500000022115;-0.0065685000000712535;-8.090000000038344E-4;0.0021269999999731226;-0.010096999999973377;-0.0020250000000601176;-0.0024650000000292493;-0.01237700000001496;0.006513000000	0	0	YW13	A	tr|Q7M4F5|Q7M4F5_TENMO
	0.002	2	1431.69	716.856	0.0032	2.23512	-	2056.56	50	0.005959999999959109;0.005515000000002601;0.04170299999998406;0.03464650000000802;-0.009568500000057156;-0.0028089999999849624;3.429999999298161E-4;0.04473600000000033;-0.0020250000000601176;0.015534999999999854;-0.0023770000000240543;-0.010270999999647756;-0.004334999999628053;9.520000000975415E-4;0.0025380000001860026;0.038519999999948595;0.005700500000102693	0	0	YW13	A	tr|Q7M4F5|Q7M4F5_TENMO
	0.011	2	1431.69	716.856	0.0036	2.51451	-	2067.8	50	0.002036999999972977;-0.02374700000007124;0.03170299999999315;-0.03441800000001649;-0.02622400000007019;0.02864650000000779;-0.01056850000003351;-0.0028089999999849624;-0.0026569999999992433;-0.01109699999994973;0.005777999999963868;6.230000000186919E-4;-0.0188069999999243;-2.709999996568513E-4;-0.024334999999609863;0.023574999999993906;-0.0014619999998330968	0.000628536	0.000616903	YW12	A	tr|Q7M4F5|Q7M4F5_TENMO
AAPPIGPLR	0.00039	2	890.533	446.27	-0.0079	-8.87109	-	1700.41	50	0.02581699999998932;-0.019572500000037962;-0.03664600000001883;-0.0013240000000678265;-0.0037879999999859137;-0.0016160000000127184;-0.00238000000001648;-0.005220500000007178;-6.02500000013606E-4;-0.014936000000005833;0.001395999999886044	0	0	YW11	A	tr|A0A0K1YWD4|A0A0K1YWD4_TENMO
AAPVAASYAAPVVAAR	5.8e-15	2	1483.81	742.915	0.0002	0.134788	-	2014.64	50	-0.004313000000024658;-0.006423000000040702;-5.330000000185464E-4;-0.035178999999970983;-0.002878000000009706;-0.0038089999999897373;-2.2300000006225673E-4;-3.330000000119071E-4;-0.0064429999999902066;-0.003470999999990454;-0.014791000000059285;0.01509899	0	0	YW12	A	tr|Q7M4F5|Q7M4F5_TENMO
	1.3e-09	2	1483.81	742.92	0.0099	6.67199	-	2033.84	50	0.013686999999947602;0.0035770000000070468;-5.330000000185464E-4;0.017679000000043743;-0.0032230000000481596;-0.002333000000021457;5.570000000147957E-4;0.0015290000000049986;-0.013901000000032582;-6.339999999909196E-4;-0.04167800000004718;-0.04989799999998468;0.023193499999990763;0.015864500000020598;-0.005751500000030774;-0.01860599999997703;0.003284000000007836;-0.010308000000009088;0.001581999…	0	0	YW12	A	tr|Q7M4F5|Q7M4F5_TENMO
	8.6e-08	2	1483.81	742.919	0.0088	5.93066	-	2024.75	50	0.0016869999999471474;0.00257699999997385;0.0021219999999857464;-0.011016000000040549;-0.0028089999999849624;-2.2300000006225673E-4;-0.002333000000021457;0.004556999999977052;0.005529000000024098;0.004769000000010237;-0.03978800000004412;-0.033898000000021966;0.015193500000009408;-0.02159050000005891;-0.03487799999999197;0.015864500000020598;-0.004605999999995447;0.003284000000007836;6.9199999995…	0	0	YW12	A	tr|Q7M4F5|Q7M4F5_TENMO
	2.4e-06	2	1483.81	742.917	0.0046	3.10012	-	2020.51	50	-0.006313000000034208;-5.330000000185464E-4;-0.0018089999999801876;0.0037769999999568427;0.0056669999999598986;0.01255700000001525;-0.04089800000002697;0.01819349999999531;0.014648499999992737;0.023864500000001954;0.016283999999984644;-0.00530800000001363	0	0	YW13	A	tr|Q7M4F5|Q7M4F5_TENMO
	0.00067	2	1483.81	742.915	0.0011	0.741333	-	1797.21	50	0.04242700000003197;0.0027769999999804895;-0.00533300000000736;-0.007443000000023403;-0.024471000000062304;-0.023230999999896085;-0.0016070000000354412;0.012864500000034695;0.04113399999999956;0.002691999999910877;0.010471999999936088;-0.0028760000000147556;-0.009985999999798878;-0.0060495000000173604	0	0	YW9	B	tr|Q7M4F5|Q7M4F5_TENMO
	0.0007	2	1483.81	742.922	0.014	9.43514	-	2014.74	50	-0.04131300000005922;0.00257699999997385;0.005776999999966392;0.0026669999999739957;0.011528999999995904;-0.01591099999996004;7.690000001048247E-4;0.04237100000000282;0.02727299999992283;0.016193500000014183;-0.03859050000005482;0.02086450000001605;-0.007	0	0	YW11	A	tr|Q7M4F5|Q7M4F5_TENMO
AAPVARVAAPLA	0.04	2	1105.66	553.836	-0.0034	-3.07509	-	1854.68	50	-0.030179500000031112;-0.04875300000003335;-2.1649999996498082E-4;0.038648499999993646;0.0011910000000057153;0.02167699999989736;0.02845699999994622;0.03104299999995419;-0.023591999999894142;-0.002090500000008433;0.04012699999992719;0.0036029999999982465;	0.00105932	0.00103627	YW12	A	sp|P80681|CUA1A_TENMO
AAPVATSYSYTAQATPAVSY	0.0094	2	2017.96	1010.5	1.023	506.947	-	2429.4	50	0.02114249999999629;0.0037769999999568427;0.0016669999999976426;0.012987999999950262;-0.007360000000062428;0.016612000000009175;-0.006386999999904219;-0.021918500000026597;-0.01726650000000518;-0.038678000000061274;0.01819349999999531;0.04471899999998641;0.0029789999998683925;-0.0037000000000944056;-1.7700000012155215E-4;0.0016049999999268039;0.047397999999873264;0.043665999999916494	0	0	YW13	A	tr|Q9TXE4|Q9TXE4_TENMO
	0.014	2	2017.96	1009.99	-0.0001	-0.0495549	-	2426.66	50	-0.004423000000031152;0.00818850000001703;-0.041542000000049484;1.9100000000094042E-4;0.0037769999999568427;-0.013333000000045558;0.0036130000000866858;-0.004480000000057771;0.025200000000040745;-0.033768000000009124;0.04248299999989058;-0.026257000000100	0.00197368	0.00197368	YW11	A	tr|Q9TXE4|Q9TXE4_TENMO
AAPVATSYSYTAQATPAVSYAAPAVAAVAPAVR	1.3e-07	3	3162.63	1055.21	-0.013	-4.1105	-	2687.49	50	0.010017499999889878;0.019144000000039796;0.005776999999966392;-0.006333000000040556;0.02098799999998846;0.02313600000002225;-0.0037840000001096996;-0.006894000000102096;0.007581999999956679;-0.006528000000002976;-0.016941999999971813;-0.005815999999981614;0.007074000000329761;0.006644000000278538;0.0046160000001691515;-0.0028204999999843494;-0.010239000000126453;0.04212699999993674	0	0	YW13	B	tr|Q9TXE4|Q9TXE4_TENMO
	4.6e-05	3	3162.63	1055.22	0.0006	0.189715	-	2684.54	50	0.02414400000003525;0.008366666666461242;0.012987999999950262;0.021292000000016742;0.01721199999997225;0.043047999999998865;-0.011784000000091055;-0.027528000000074826;-0.01581599999997252;0.007074000000329761;0.006644000000278538;-0.03538399999979447;0.016328000000157772;-0.010820500000022548;-0.004748500000005151	0	0	YW12	B	tr|Q9TXE4|Q9TXE4_TENMO
	0.0058	3	3162.63	1055.21	-0.026	-8.22099	-	2689.63	50	-0.018313000000034663;0.004862499999944703;0.0361440000000357;-0.010223000000053162;0.0053390000000490545;0.04253266666637501;-0.022147999999901913;-0.034678000000042175;0.007504999999923712;-0.0027514999999880274;-0.04501966666668977;-8.940000001302906E-	0	0	YW12	B	tr|Q9TXE4|Q9TXE4_TENMO
	0.14	3	3162.63	1055.22	0.0022	0.695623	-	2681.23	50	-0.04247799999996005;0.019414999999867177;0.0016919999999345237;-0.012941999999952714;-0.0010519999999587526;0.006644000000278538;0.04048299999999472;-0.014476000000058775	0	0	YW12	B	tr|Q9TXE4|Q9TXE4_TENMO
AAPVAVAHAAPL	0.045	2	1086.62	544.321	0.0078	7.17824	-	1882.77	50	-0.007589999999936481;-0.03506899999999291;-0.03236600000002454;0.0058864999999741485;-0.01080899999999474;0.0022310000000516084;0.004010999999991327;7.029999999872416E-4;-0.024788999999998396;0.02219350000001441;-0.025423999999929947;0.001787000000035732	0.00104657	0.00103627	YW12	A	sp|Q9TXD9|CUF1_TENMO;sp|Q9TXD9|CUF1_TENMO;sp|P80686|CUH1C_TENMO
AAPVAVAHAAPLAVAH	1.6e-12	2	1464.82	733.421	0.0073	4.98355	-	1748.92	50	-0.027069000000011556;-0.010402000000112821;0.03464850000000297;-0.0018089999999801876;0.001776999999947293;-3.330000000119071E-4;-0.009747000000061234;-0.02687900000000809;0.009011000000100466;-0.022926999999754116;0.031549000000040905;0.0021789999999555	0	0	YW12	A	sp|P80686|CUH1C_TENMO;sp|Q9TXD9|CUF1_TENMO;sp|Q9TXD9|CUF1_TENMO
	2.3e-09	2	1464.82	733.422	0.0096	6.55371	-	1740.22	50	0.013576999999997952;-0.03283700000002909;-0.03206900000000701;-1.1350000005450056E-4;-8.090000000038344E-4;0.0037769999999568427;-0.002333000000021457;0.00625299999995832;-0.0058569999999917854;0.013231000000018867;0.0061210000000073705;0.013011000000005879;0.037073000000191314;-0.011340999999902124;0.0015490000000681903;-0.005406999999991058;0.016431499999953303;0.012134499999888249;-0.00141050…	0	0	YW12	A	sp|Q9TXD9|CUF1_TENMO;sp|Q9TXD9|CUF1_TENMO;sp|P80686|CUH1C_TENMO
	3.4e-08	2	1464.82	733.42	0.0057	3.89126	-	1755.38	50	-0.03306900000001178;-0.0011135000000308537;-0.0028089999999849624;0.010776999999961845;-0.0013330000000451037;0.0022310000000516084;0.019121000000041022;0.0020110000000386208;0.007073000000218599;-0.011340999999902124;0.010624000000007072;-0.024208999999	0	0	YW12	A	sp|Q9TXD9|CUF1_TENMO;sp|Q9TXD9|CUF1_TENMO;sp|P80686|CUH1C_TENMO
	2.4e-06	2	1464.82	733.42	0.0046	3.14032	-	1746.83	50	-0.013837000000023636;-0.03206900000000701;-0.03267199999993409;-0.005113500000049953;7.769999999709398E-4;-0.00333299999999781;-0.0037470000000325854;-7.689999999911379E-4;-0.0019889999999804786;0.02707300000020041;-0.008450999999922715;0.013193499999999	0	0	YW12	A	sp|P80686|CUH1C_TENMO;sp|Q9TXD9|CUF1_TENMO;sp|Q9TXD9|CUF1_TENMO
	5.6e-05	2	1464.82	733.42	0.0043	2.93552	-	1467.53	50	0.007931000000013455;6.660000000238142E-4;-0.0038089999999897373;0.00625299999995832;-0.004857000000015432;-0.039768999999978405;0.009121000000050117;-0.020988999999985936;-0.002926999999772306;-0.0047890000000165855;0.03870300000002658;5.930000000091695E-4;0.00813099999993483;-0.002979000000095766;0.001998999999955231;0.01747500000033142;0.005235999999968044;0.0108509999998887	0	0	YW9	B	sp|P80686|CUH1C_TENMO;sp|Q9TXD9|CUF1_TENMO;sp|Q9TXD9|CUF1_TENMO
	0.042	2	1464.82	733.42	0.0057	3.89126	-	1464.45	50	0.003686999999956697;-0.009747000000061234;0.007073000000218599;-0.028450999999904525;5.930000000375912E-4;-0.02180649999999673;0.006235999999944397;0.0156809999999723;0.011850999999865053	0.002	0.00193424	YW9	B	sp|Q9TXD9|CUF1_TENMO;sp|Q9TXD9|CUF1_TENMO;sp|P80686|CUH1C_TENMO
	0.05	3	1464.82	489.28	-0.002	-1.36536	-	1464.83	50	0.013776999999947748;-0.001297000000022308;0.017431499999929656;-0.007815333333383023;0.019875500000011925;0.002332999999993035;0.0025929999999902975;-0.001995000000079017;0.0072409999999081265;0.005130999999892083;0.0011419999999588981;0.007825000000025284;0.0012359999999489446;0.007882333333327551;-0.01341899999999896;-5.670000000463915E-4;0.019613999999933185;-0.014347499999985303;-0.023686999…	0	0	YW9	B	sp|P80686|CUH1C_TENMO;sp|Q9TXD9|CUF1_TENMO;sp|Q9TXD9|CUF1_TENMO
AAPVAVAHAAPLAVAHAPVAVAHAAPYA	0.0013	2	2583.41	1292.7	-0.014	-5.4192	-	3132.05	50	-0.03585899999995945;-0.0069689999999127394;-0.014838000000054308;0.0025979999999208303;-0.01142400000003363;0.0034660000000030777;7.769999999709398E-4;-0.013333000000045558;-0.004747000000065782;0.0011429999999563734;-0.0067689999999629435;-0.00187899999	0	0	YW12	A	sp|P80686|CUH1C_TENMO
AAPYAIHAPAVGASHQSVVR	2.9e-06	3	2001.05	668.025	-0.0036	-1.79905	-	1405.46	50	-0.0031290000000012697;0.018675000000030195;-0.007778999999914049;0.011261000000047261;0.01177800000004936;-0.02084799999988718;-0.0028699999999162173;-0.0018474999999398278;-0.027723499999865453;-0.008278499999846645;-0.02979399999992438;-0.0075264999999	0	0	YW13	B	sp|P80686|CUH1C_TENMO
AAQLQQAAGPEATAK	0.00048	2	1453.75	727.882	-0.0032	-2.2012	-	318.478	50	0.0042870000000334585;-0.001498000000083266;-0.012106500000072629;-0.0012165000000550208;-0.0036230000000045948;-0.019952999999986787;0.02047299999992447;0.0029370000000312757;0.0012799999999515421;-0.004982000000154585;-0.019785500000068623;-0.010232000000030439;0.0028629999999338906;0.006752999999946496;0.005931999999802429;-1.780000001190274E-4;-0.011288000000149623;-8.660000000872969E-4;-0.00…	0	0	YW13	B	tr|X5J679|X5J679_TENMO
AARKSAPATG	0.013	2	970.519	486.264	-0.0069	-7.1096	42.01057@A	653.888	40	0.0342950000000144;0.02867950000000974;0.014456499999994321;0.037385000000000446;-0.01233000000007678;0.004756499999984953;-0.04361400000004778;-0.025219500000048356;3.2000000004472895E-5;0.017020000000002256	0.00628931	0.00593472	HC17	B	tr|D1LUF6|D1LUF6_ACHDO
AAVAAPVAVAK	3.1e-09	2	966.586	484.3	-0.001	-1.03457	-	493.429	50	-0.03354899999996519;-0.037659000000019205;-0.0037689999999770407;0.006101000000029444;0.00957700000009254;-0.002003999999971029;-0.0031139999999822976;-0.002223999999955595;-0.00311349999998356;-4.589999999780048E-4;-0.0015690000000176951;0.0023209999999	0	0	YW9	B	sp|P80683|CUA3A_TENMO;sp|P80681|CUA1A_TENMO
	2e-08	2	966.586	484.3	-0.0008	-0.827656	-	517.887	50	-0.03965899999997191;0.0012310000000184118;-0.03217899999995666;0.006101000000029444;5.770000000779874E-4;-0.0010039999999946758;-0.0031139999999822976;-2.2400000000288856E-4;-0.046998999999914304;0.036475500000022976;-0.00311349999998356;-4.5899999997800	0	0	YW9	B	sp|P80683|CUA3A_TENMO;sp|P80681|CUA1A_TENMO
	1.5e-07	2	966.586	484.3	-0.0022	-2.27605	-	487.663	50	-0.04054899999997019;-0.033659000000000106;-0.009768999999948846;0.011101000000053318;0.004577000000097087;-0.002003999999971029;8.859999999799584E-4;0.003776000000016211;8.86499999978696E-4;-0.004458999999997104;0.0014310000000250511;0.007321000000047206	0	0	YW9	B	sp|P80681|CUA1A_TENMO;sp|P80683|CUA3A_TENMO
	2.7e-07	2	966.586	484.298	-0.0053	-5.48322	-	479.793	50	-0.033659000000000106;0.00557700000007344;-0.002003999999971029;-0.001113999999972748;-0.002223999999955595;-0.0011134999999740103;-0.0034589999999923293;-0.0015690000000176951;-0.008678999999972348;0.032557000000053904;-0.011856999999963591;-0.0028989999	0	0	YW9	B	sp|P80681|CUA1A_TENMO;sp|P80683|CUA3A_TENMO
	3e-07	2	966.586	484.301	0.0007	0.724199	-	411.544	47	-0.03665899999998601;-0.0037689999999770407;0.008577000000116186;-0.007114000000001397;0.03677600000003167;0.023475500000017746;-0.007113500000002659;-4.589999999780048E-4;-0.007568999999989501;3.210000000422042E-4;0.028557000000034805;-0.0078569999999444	0	0	YW12	B	sp|P80683|CUA3A_TENMO;sp|P80681|CUA1A_TENMO
	4e-07	2	966.586	484.298	-0.0049	-5.06939	-	392.591	44	-0.03154899999998406;-0.037659000000019205;0.017101000000053546;0.010577000000068892;-0.001113999999972748;-0.0032239999999887914;-0.0011134999999740103;-0.0014589999999827796;0.0024310000000014043;-0.03385699999989811;0.02488400000004276;0.02786600000001	0	0	YW12	B	sp|P80683|CUA3A_TENMO;sp|P80681|CUA1A_TENMO
	4.4e-07	2	966.586	484.302	0.0025	2.58642	-	499.018	50	-0.0013824999999769716;-0.027548999999993384;-0.037659000000019205;-0.0067689999999629435;0.010577000000068892;-0.003003999999975804;-0.005113999999991847;0.0027760000000398577;-0.00511349999999311;-0.0024589999999875545;-0.0035689999999704014;-0.00767899	0	0	YW9	B	sp|P80683|CUA3A_TENMO;sp|P80681|CUA1A_TENMO
	1.4e-06	2	966.586	484.298	-0.0056	-5.79359	-	527.102	50	-0.034548999999969965;0.006341000000020358;-0.03953299999994897;0.010577000000068892;-0.0010039999999946758;-0.001113999999972748;-0.005223999999998341;-0.0011134999999740103;-0.009458999999992557;-0.005568999999979951;0.0013210000000185573;0.041557000000	0	0	YW9	B	sp|P80683|CUA3A_TENMO;sp|P80681|CUA1A_TENMO
	1.5e-06	2	966.586	484.297	-0.0065	-6.7247	-	523.903	50	0.006617500000061227;-0.0046590000000037435;-0.009768999999948846;0.012101000000029671;0.02133900000006861;0.00757700000008299;-0.004003999999980579;-1.1399999999639476E-4;-2.2400000000288856E-4;-1.1349999999765714E-4;-0.0034589999999923293;4.3099999999185457E-4;-0.01567899999997735;-0.002442999999971107;-0.0018569999998589992;0.006360500000084812;0.025884000000075957;0.031866000000036365;0.02568…	0	0	YW9	B	sp|P80681|CUA1A_TENMO;sp|P80683|CUA3A_TENMO
	1.6e-06	2	966.586	484.297	-0.007	-7.24199	-	390.32	43	-0.04054899999997019;0.012340999999992164;-0.019768999999996595;1.0100000002921661E-4;0.004577000000097087;-3.999999989900971E-6;-0.0061139999999682;-0.01822399999997515;-0.006113499999969463;-0.0034589999999923293;0.0014310000000250511;0.0475570000000402	0	0	YW12	B	sp|P80683|CUA3A_TENMO;sp|P80681|CUA1A_TENMO
	1.7e-06	2	966.586	484.302	0.0022	2.27605	-	381.245	42	-0.008390000000019882;-0.036548999999979515;-6.589999999846441E-4;0.011101000000053318;0.015577000000121188;0.0029960000000244236;8.859999999799584E-4;-2.2400000000288856E-4;-0.014524499999964746;8.86499999978696E-4;0.003541000000012673;-0.001569000000017	0	0	YW12	B	sp|P80681|CUA1A_TENMO;sp|P80683|CUA3A_TENMO
	2.6e-06	2	966.586	484.305	0.0078	8.06964	-	279.16	50	-5.489999999781503E-4;0.007101000000034219;0.00757700000008299;-0.0010039999999946758;0.0068860000000086075;0.0017760000000066611;0.006886500000007345;-4.589999999780048E-4;-5.689999999844986E-4;-0.009856999999897198;-0.019898999999981015;0.02688400000005	0	0	YW13	A	sp|P80683|CUA3A_TENMO;sp|P80681|CUA1A_TENMO
			966.586	484.304	0.0062	6.41433	-	277.309	50	-0.03554899999997474;-0.031658999999990556;-0.02617899999995643;0.006101000000029444;0.0065770000001066364;-3.999999989900971E-6;-0.0031139999999822976;-0.0012239999999792417;-0.00311349999998356;-0.0034589999999923293;-5.689999999844986E-4;-8.56999999882	0	0	YW13	A	sp|P80681|CUA1A_TENMO;sp|P80683|CUA3A_TENMO
	3.1e-06	2	966.586	484.296	-0.0085	-8.79384	-	362.133	45	-0.03465899999997646;0.008101000000038994;0.008577000000116186;-0.0061139999999682;0.0057760000000257605;-0.006113499999969463;-0.004458999999997104;4.3099999999185457E-4;0.006557000000043445;0.03288400000008096;0.006640500000116845;0.022866000000021813;0	0	0	YW12	B	sp|P80681|CUA1A_TENMO;sp|P80683|CUA3A_TENMO
	3.7e-06	2	966.586	484.299	-0.0043	-4.44865	-	476.13	50	-0.04454899999998929;-0.037659000000019205;0.008101000000038994;-0.03586799999993673;0.011577000000102089;-0.004003999999980579;0.002885999999989508;-0.002223999999955595;0.0028864999999882457;-0.0024589999999875545;0.0014310000000250511;0.012143000000037	0	0	YW9	B	sp|P80681|CUA1A_TENMO;sp|P80683|CUA3A_TENMO
	4.1e-06	2	966.586	484.297	-0.0063	-6.51779	-	371.704	38	-0.0016590000000178406;0.011101000000053318;0.004577000000097087;-0.006003999999990128;-0.0021140000000059445;-0.037223999999980606;-0.002113500000007207;-0.0034589999999923293;-0.00956899999999905;-0.005678999999986445;0.025884000000075957;0.032866000000	0	0	YW12	B	sp|P80683|CUA3A_TENMO;sp|P80681|CUA1A_TENMO
	6.3e-06	2	966.586	484.3	-0.002	-2.06914	-	395.616	42	-0.008658999999966;0.014231000000052063;1.0100000002921661E-4;-0.001422999999874719;0.0038860000000227046;-0.0032239999999887914;0.0038865000000214422;-4.589999999780048E-4;0.004431000000010954;0.0031430000001364533;0.02488400000004276;0.03686600000003182	0	0	YW12	B	sp|P80681|CUA1A_TENMO;sp|P80683|CUA3A_TENMO
			966.586	484.298	-0.005	-5.17285	-	521.005	50	-0.04265900000001466;0.003101000000043541;-0.007422999999903368;-0.002003999999971029;-0.0031139999999822976;-0.005223999999998341;-0.00311349999998356;-0.0034589999999923293;-0.0025689999999940483;0.03155700000007755;1.4300000009370706E-4;0.0318840000000	0	0	YW9	B	sp|P80681|CUA1A_TENMO;sp|P80683|CUA3A_TENMO
	7.9e-06	2	966.586	484.299	-0.0038	-3.93136	-	484.272	46	-0.03465899999997646;0.00957700000009254;-0.0031139999999822976;0.0017760000000066611;0.005012000000078842;-0.00311349999998356;-4.589999999780048E-4;-0.007568999999989501;-0.01167899999995825;-0.013856999999916297;0.03088400000007141;0.03686600000003182;	0	0	YW9	B	sp|P80683|CUA3A_TENMO;sp|P80681|CUA1A_TENMO
			966.586	484.301	-0.0003	-0.310371	-	401.175	42	-7.689999999911379E-4;0.011101000000053318;0.014577000000087992;-0.008003999999971256;0.03677600000003167;0.027475500000036845;-4.589999999780048E-4;0.0014310000000250511;-0.013856999999916297;0.02488400000004276;0.04108600000000706;0.03686600000003182;0.	0	0	YW12	B	sp|P80681|CUA1A_TENMO;sp|P80683|CUA3A_TENMO
	8.1e-06	2	966.586	484.297	-0.0068	-7.03507	-	375.472	42	-0.005548999999973603;-0.04165899999998146;0.009101000000043769;0.011577000000102089;-0.004003999999980579;0.004885999999999058;0.0027760000000398577;0.004886499999997795;-0.0014589999999827796;-0.007568999999989501;0.03555700000003981;-0.0048569999999017	0	0	YW12	B	sp|P80681|CUA1A_TENMO;sp|P80683|CUA3A_TENMO
	1.3e-05	2	966.586	484.296	-0.009	-9.31113	-	600.62	50	0.0013410000000249056;-0.005178999999969847;0.006101000000029444;0.008577000000116186;-0.004003999999980579;-0.0021140000000059445;-0.002223999999955595;-0.002113500000007207;-0.005458999999973457;-0.005568999999979951;-0.01167899999995825;0.0031430000001364533;0.02488400000004276;0.03286600000001272;0.014669500000024982;-0.029875499999889144;-0.004457999999999629;-0.0038720000000580512;-0.001981…	0	0	YW13	B	sp|P80683|CUA3A_TENMO;sp|P80681|CUA1A_TENMO
				484.3	-0.0019	-1.96568	-	532.999	50	0.01045100000001753;2.3100000004205867E-4;0.0011010000000339915;0.011577000000102089;-0.0010039999999946758;-0.0031139999999822976;0.03277600000001257;-0.00311349999998356;-0.004458999999997104;-5.689999999844986E-4;-0.021442999999976564;0.008143000000131906;0.02888400000006186;0.03286600000001272;0.03768800000000283;0.014669500000024982;-0.0035244999999690663;-0.009457999999995081;1.279999999610…	0	0	YW9	B	sp|P80681|CUA1A_TENMO;sp|P80683|CUA3A_TENMO
	1.4e-05	2	966.586	484.298	-0.0046	-4.75902	-	533.264	48	-0.0025489999999877;-0.002658999999994194;0.011577000000102089;9.960000000148739E-4;0.01188600000000406;-0.005223999999998341;-0.010524499999974068;0.011886500000002798;-4.589999999780048E-4;-0.005568999999979951;-0.003678999999976895;0.03555700000003981;	0	0	YW10	B	sp|P80681|CUA1A_TENMO;sp|P80683|CUA3A_TENMO
	1.5e-05	2	966.586	484.296	-0.0094	-9.72495	-	417.635	36	0.0034510000000125274;-0.03965899999997191;-0.008768999999972493;0.009101000000043769;0.012577000000078442;0.016776000000049862;-0.004458999999997104;-0.0015690000000176951;0.042884000000071865;0.03086600000000317;0.042102000000056705;0.012669500000015432;-0.0014579999999853044;0.014127999999971053;0.002017999999964104;-0.004160000000069886;0.004729999999881329;-0.002380000000130167;-0.0047940000…	0	0	YW12	B	sp|P80683|CUA3A_TENMO;sp|P80681|CUA1A_TENMO
	1.8e-05	2	966.586	484.3	-0.0005	-0.517285	-	547.918	50	-0.037659000000019205;0.004101000000048316;0.015577000000121188;-0.007114000000001397;0.003776000000016211;0.002598000000034517;-0.007113500000002659;-4.589999999780048E-4;4.3099999999185457E-4;-0.0016789999999673455;-0.0388829999999416;0.0308840000000714	0	0	YW10	B	sp|P80683|CUA3A_TENMO;sp|P80681|CUA1A_TENMO
	1.9e-05	2	966.586	484.296	-0.009	-9.31112	-	405.726	45	-6.589999999846441E-4;0.009101000000043769;0.013577000000111639;-0.006003999999990128;8.859999999799584E-4;-0.006223999999974694;8.86499999978696E-4;-0.0014589999999827796;0.0014310000000250511;0.01814300000012281;0.02888400000006186;0.027866000000017266;	0	0	YW12	B	sp|P80681|CUA1A_TENMO;sp|P80683|CUA3A_TENMO
	2.4e-05	2	966.586	484.297	-0.0073	-7.55236	-	539.049	50	-0.030548999999979287;-0.04265900000001466;0.006101000000029444;0.00557700000007344;-0.001113999999972748;0.0017760000000066611;-0.0011134999999740103;-0.005458999999973457;-0.0025689999999940483;0.009557000000029348;0.0021430000000464133;0.03786600000000	0	0	YW10	B	sp|P80681|CUA1A_TENMO;sp|P80683|CUA3A_TENMO
			966.586	484.297	-0.0066	-6.82816	-	515.217	50	-0.03965899999997191;0.008231000000023414;0.012101000000029671;0.011577000000102089;-0.003003999999975804;-0.001113999999972748;-0.008223999999984244;-0.0011134999999740103;-0.004458999999997104;4.3099999999185457E-4;-0.015442999999947915;-0.0338569999998	0	0	YW9	B	sp|P80681|CUA1A_TENMO;sp|P80683|CUA3A_TENMO
	2.5e-05	2	966.586	484.299	-0.004	-4.13828	-	536.165	50	-0.04517899999996189;-0.018660999999951855;-0.017867999999907624;0.014577000000087992;-0.0021140000000059445;-0.007223999999951047;-0.002113500000007207;-0.0024589999999875545;0.006431000000020504;-0.04167899999998781;-0.012442999999962012;-0.004856999999	0	0	YW9	B	sp|P80681|CUA1A_TENMO;sp|P80683|CUA3A_TENMO
			966.586	484.296	-0.0087	-9.00075	-	373.969	46	0.006451000000026852;-0.003658999999970547;-0.0027690000000006876;-0.003946999999925538;0.005101000000053091;-0.005422999999893818;-0.009114000000010947;-0.006223999999974694;-0.009113500000012209;-0.005458999999973457;4.3099999999185457E-4;0.018321000000014465;-0.01485699999989265;-0.014296999999828586;0.027884000000085507;0.03686600000003182;0.042102000000056705;0.01866950000004408;1.2450000008…	0	0	YW12	B	sp|P80681|CUA1A_TENMO;sp|P80683|CUA3A_TENMO
	3.3e-05	2	966.586	484.299	-0.0036	-3.72445	-	502.323	50	-0.036548999999979515;-0.002658999999994194;0.0032310000000279615;-0.013946999999916443;-0.038178999999956886;0.014577000000087992;-0.002003999999971029;-0.0031139999999822976;-2.2400000000288856E-4;-0.00311349999998356;-0.019875499999955082;-0.0024589999	0	0	YW9	B	sp|P80683|CUA3A_TENMO;sp|P80681|CUA1A_TENMO
	4.7e-05	2	966.586	484.298	-0.0044	-4.55211	-	478.096	39	-0.03438249999993559;-6.589999999846441E-4;-0.02376899999995885;0.013101000000034446;0.02057700000011664;0.03277600000001257;0.007541000000003351;-0.012568999999984953;-0.034639499999912005;0.016578000000095017;0.0025420000000053733;0.010018000000002303;-	0	0	YW12	B	sp|P80683|CUA3A_TENMO;sp|P80681|CUA1A_TENMO
	4.9e-05	2	966.586	484.3	-0.0005	-0.517285	-	544.756	50	0.0022310000000516084;0.010101000000048543;0.011577000000102089;0.003996000000029198;8.859999999799584E-4;7.76000000030308E-4;-0.00198799999992616;8.86499999978696E-4;-0.0034589999999923293;4.3099999999185457E-4;0.029117000000042026;0.03088400000007141;0.02886599999999362;0.010669500000005883;-4.5799999998052954E-4;0.002127999999970598;0.001017999999987751;-0.0021600000001171793;0.003729999999904…	0	0	YW10	B	sp|P80683|CUA3A_TENMO;sp|P80681|CUA1A_TENMO
			966.586	484.299	-0.0029	-3.00025	-	359.097	38	-5.489999999781503E-4;-0.01065899999997555;-0.0067689999999629435;0.017101000000053546;0.008577000000116186;-0.004114000000015494;-0.0012239999999792417;-0.0041135000000167565;-0.0024589999999875545;-0.0016789999999673455;0.03555700000003981;0.00414300000	0	0	YW12	B	sp|P80681|CUA1A_TENMO;sp|P80683|CUA3A_TENMO
	5.3e-05	2	966.586	484.298	-0.0044	-4.55211	-	377.226	42	-0.0025489999999877;-0.037659000000019205;-7.689999999911379E-4;0.011101000000053318;0.004577000000097087;-0.006003999999990128;-0.004114000000015494;0.0017760000000066611;-0.0041135000000167565;-0.0024589999999875545;-5.689999999844986E-4;0.0101430000000	0	0	YW12	B	sp|P80683|CUA3A_TENMO;sp|P80681|CUA1A_TENMO
	6.7e-05	2	966.586	484.297	-0.0071	-7.34544	-	536.408	47	-0.03954899999996542;-0.04265900000001466;0.014101000000039221;0.010577000000068892;-0.0050039999999853535;-0.004114000000015494;-0.005223999999998341;-0.0041135000000167565;-0.005458999999973457;-0.00956899999999905;-0.002679000000000542;-0.0154429999999	0	0	YW10	B	sp|P80681|CUA1A_TENMO;sp|P80683|CUA3A_TENMO
	7e-05	2	966.586	484.3	-0.0021	-2.1726	-	527.248	48	-0.0015489999999829251;0.01857700000010709;-0.008003999999971256;-0.004114000000015494;-0.005223999999998341;-0.0041135000000167565;-0.006458999999978232;-5.689999999844986E-4;-0.004678999999953248;0.006143000000065513;0.01988400000004731;0.02086600000001	0	0	YW10	B	sp|P80681|CUA1A_TENMO;sp|P80683|CUA3A_TENMO
	7.1e-05	2	966.586	484.3	-0.0017	-1.75877	-	437.94	37	3.4099999999170905E-4;-0.005898999999971011;0.011577000000102089;8.859999999799584E-4;8.86499999978696E-4;0.007541000000003351;-0.010568999999975404;0.009557000000029348;0.00514300000008916;0.03188400000004776;0.03786600000000817;0.019669500000020435;-0.016458000000000084;0.003127999999946951;0.001017999999987751;-0.0043960000000993205;-0.006160000000136279;-0.008270000000152322;-0.00438000000008…	0	0	YW12	B	sp|P80681|CUA1A_TENMO;sp|P80683|CUA3A_TENMO
	7.7e-05	2	966.586	484.298	-0.005	-5.17285	-	379.485	38	-0.04054899999997019;-0.037659000000019205;0.005101000000053091;0.010577000000068892;-0.002003999999971029;0.002885999999989508;7.76000000030308E-4;0.03301200000004201;0.0028864999999882457;-0.006458999999978232;-0.0015690000000176951;-0.00467899999995324	0	0	YW12	B	sp|P80681|CUA1A_TENMO;sp|P80683|CUA3A_TENMO
	7.8e-05	2	966.586	484.3	-0.0021	-2.1726	-	387.797	46	-0.01194699999985005;0.009101000000043769;0.010577000000068892;-3.999999989900971E-6;-1.1399999999639476E-4;-0.0042239999999651445;0.04001200000004701;-0.011524499999978843;-1.1349999999765714E-4;-0.008458999999987782;-0.0015690000000176951;0.011557000000	0	0	YW12	B	sp|P80681|CUA1A_TENMO;sp|P80683|CUA3A_TENMO
	8e-05	2	966.586	484.3	-0.0014	-1.4484	-	490.866	50	-0.0025489999999877;-0.03665899999998601;-0.017946999999935542;-0.03798899999998184;0.015101000000043996;0.011577000000102089;8.859999999799584E-4;0.0057760000000257605;8.86499999978696E-4;-0.024911999999972068;-0.0034589999999923293;-0.002568999999994048	0	0	YW9	B	sp|P80681|CUA1A_TENMO;sp|P80683|CUA3A_TENMO
	8.2e-05	2	966.586	484.299	-0.0039	-4.03482	-	530.149	50	-0.04065900000000511;0.005231000000037511;0.00557700000007344;-0.003003999999975804;0.003776000000016211;-0.0014589999999827796;-0.0015690000000176951;0.02455700000007255;-0.006856999999854452;0.025884000000075957;0.03586599999999862;0.044688000000064676;	0	0	YW9	B	sp|P80681|CUA1A_TENMO;sp|P80683|CUA3A_TENMO
	8.3e-05	2	966.586	484.299	-0.0024	-2.48297	-	507.954	50	0.0046175000000516775;-0.03865899999999556;-0.04317899999995234;0.011059000000045671;0.0065770000001066364;-0.0050039999999853535;-0.0021140000000059445;-0.0012239999999792417;-0.002113500000007207;-0.0014589999999827796;0.0014310000000250511;0.02832100000000537;0.028557000000034805;0.0031430000001364533;0.0043605000000752625;0.03088400000007141;0.033866000000045915;0.01566950000005818;-0.0255244…	0	0	YW9	B	sp|P80683|CUA3A_TENMO;sp|P80681|CUA1A_TENMO
	9.9e-05	2	966.586	484.299	-0.0036	-3.72445	-	448.87	42	-0.03954899999996542;-0.0236590000000092;-0.03553299999992987;0.011101000000053318;0.00757700000008299;0.001886000000013155;-2.2400000000288856E-4;0.0018865000000118926;0.002541000000007898;0.005430999999987307;0.031866000000036365;0.013669500000048629;0.	0	0	YW12	B	sp|P80681|CUA1A_TENMO;sp|P80683|CUA3A_TENMO
	0.00011	2	966.586	484.298	-0.005	-5.17285	-	403.45	47	-0.018208999999956177;0.00557700000007344;-0.004114000000015494;-0.0041135000000167565;-0.01487549999995963;-0.008569000000022697;-0.0016789999999673455;0.022557000000063;0.013143000000127358;0.023884000000066408;0.0146405000000982;0.03286600000001272;0.0	0	0	YW12	B	sp|P80683|CUA3A_TENMO;sp|P80681|CUA1A_TENMO
	0.00013	2	966.586	484.302	0.0033	3.41408	-	385.529	35	-0.003548999999992475;0.0065770000001066364;-0.0050039999999853535;-0.0021140000000059445;0.003776000000016211;-0.002113500000007207;-0.0024589999999875545;-5.689999999844986E-4;0.006143000000065513;0.017593000000147185;-0.02687799999989693;0.036866000000	0	0	YW12	B	sp|P80683|CUA3A_TENMO;sp|P80681|CUA1A_TENMO
	0.00014	2	966.586	484.3	-0.0018	-1.86223	-	511.879	50	-0.03754899999998429;-0.0046590000000037435;2.3100000004205867E-4;0.008577000000116186;9.960000000148739E-4;0.001886000000013155;-0.0012239999999792417;0.0018865000000118926;-0.005458999999973457;-5.689999999844986E-4;-0.007678999999995995;-0.021442999999	0	0	YW9	B	sp|P80681|CUA1A_TENMO;sp|P80683|CUA3A_TENMO
	0.00015	2	966.586	484.3	-0.0008	-0.827656	-	280.313	50	-0.037659000000019205;0.012101000000029671;0.0065770000001066364;-0.002003999999971029;0.0038860000000227046;-0.0012239999999792417;0.0038865000000214422;-0.0034589999999923293;0.0034309999999777574;0.020884000000080505;0.031866000000036365;0.028102000000	0	0	YW12	A	sp|P80683|CUA3A_TENMO;sp|P80681|CUA1A_TENMO
	0.00017	2	966.586	484.298	-0.0046	-4.75902	-	399.659	37	-0.006548999999978378;-0.04065900000000511;-0.015768999999977495;0.01657700000009754;-0.003003999999975804;-0.011114000000020496;-0.002223999999955595;-0.011113500000021759;-0.005458999999973457;0.005430999999987307;0.024143000000094617;0.0178840000000946	0	0	YW12	B	sp|P80683|CUA3A_TENMO;sp|P80681|CUA1A_TENMO
			966.586	484.302	0.0017	1.75877	-	278.216	50	-0.04065900000000511;-0.042178999999947564;0.012577000000078442;-0.002003999999971029;0.002885999999989508;0.0027760000000398577;0.0028864999999882457;5.410000000267701E-4;-0.0035689999999704014;-0.006678999999962798;-0.0038569999999253923;0.0208840000000	0	0	YW12	A	sp|P80681|CUA1A_TENMO;sp|P80683|CUA3A_TENMO
	0.00026	2	966.586	484.297	-0.0068	-7.03507	-	409.516	38	0.004577000000097087;-0.007223999999951047;0.0015410000000031232;0.027321000000029017;0.022884000000090055;0.031866000000036365;0.013669500000048629;0.009124500000098124;0.0074505000000044674;-0.0058720000000107575;-0.005982000000017251;-0.0051600000001599255;-0.005270000000109576;-0.004380000000082873;0.013205999999968299;-0.004047500000069704	0	0	YW12	B	sp|P80683|CUA3A_TENMO;sp|P80681|CUA1A_TENMO
				484.298	-0.0051	-5.2763	-	446.584	40	-0.04765900000001011;0.00957700000009254;-0.0021140000000059445;0.043776000000036674;-0.002113500000007207;-0.007458999999983007;0.0014310000000250511;0.0255570000000489;0.038884000000052765;0.033866000000045915;0.047687999999993735;0.01566950000005818;-0	0	0	YW12	B	sp|P80681|CUA1A_TENMO;sp|P80683|CUA3A_TENMO
	0.00029	2	966.586	484.3	-0.0012	-1.24148	-	369.943	40	-0.005548999999973603;-0.04765900000001011;0.011101000000053318;0.011577000000102089;-0.0061139999999682;7.76000000030308E-4;-0.006113499999969463;-0.0024589999999875545;0.005430999999987307;0.008557000000052994;-0.0048569999999017455;-0.00389899999998988	0	0	YW12	B	sp|P80683|CUA3A_TENMO;sp|P80681|CUA1A_TENMO
			966.586	484.297	-0.0073	-7.55236	-	351.01	37	0.011577000000102089;-0.005113999999991847;-0.002223999999955595;-0.00511349999999311;-4.589999999780048E-4;-0.0015690000000176951;0.027884000000085507;0.03886600000004137;0.02066950000005363;0.002259499999979653;-8.72000000015305E-4;0.001017999999987751;-0.00639600000010887;-0.0031600000000935324;-0.0032700000001568696;-0.002380000000130167;-0.015794000000028063;-0.010600000000067666;-0.03385100…	0	0	YW12	B	sp|P80681|CUA1A_TENMO;sp|P80683|CUA3A_TENMO
	0.00032	2	966.586	484.3	-0.0013	-1.34494	-	440.731	36	-0.03265899999996691;0.008101000000038994;0.0035770000001207336;-0.0031139999999822976;-0.00311349999998356;-0.006458999999978232;0.009431000000006406;-0.006856999999854452;0.03586599999999862;0.017669500000010885;0.009259499999984655;-0.00245799999999007	0	0	YW12	B	sp|P80683|CUA3A_TENMO;sp|P80681|CUA1A_TENMO
	0.00043	2	966.586	484.299	-0.0037	-3.82791	-	505.181	50	-0.010390000000029431;-0.035659000000009655;-0.004768999999953394;0.0035770000001207336;-0.005113999999991847;-0.0032239999999887914;-0.0034019999999372885;-0.00511349999999311;-0.024911999999972068;-0.004458999999997104;-0.0035689999999704014;-6.78999999	0	0	YW9	B	sp|P80683|CUA3A_TENMO;sp|P80681|CUA1A_TENMO
	0.0005	2	966.586	484.298	-0.0048	-4.96593	-	552.534	50	-0.030548999999979287;0.013577000000111639;9.960000000148739E-4;-0.0021140000000059445;-0.002113500000007207;-0.037911999999948875;-0.0034589999999923293;-0.0015690000000176951;0.04055700000003526;0.015990999999985434;0.03288400000008096;-0.01291399999999	0	0	YW10	B	sp|P80681|CUA1A_TENMO;sp|P80683|CUA3A_TENMO
	0.00054	2	966.586	484.298	-0.0051	-5.2763	-	458.015	32	0.017101000000053546;0.008577000000116186;0.0029960000000244236;-0.0021140000000059445;0.003776000000016211;-0.002113500000007207;-0.005458999999973457;-0.0015690000000176951;0.006143000000065513;0.010033000000134962;0.03086600000000317;0.012669500000015432;0.008259499999951458;0.006542000000024473;-0.001981999999998152;-0.0021600000001171793;-0.0022700000000668297;-0.006380000000035579;-0.010794…	0	0	YW12	B	sp|P80683|CUA3A_TENMO;sp|P80681|CUA1A_TENMO
	0.00065	2	966.586	484.3	-0.0012	-1.24148	-	356.314	42	3.4099999999170905E-4;-0.011898999999971238;9.960000000148739E-4;8.859999999799584E-4;8.86499999978696E-4;-4.589999999780048E-4;0.007430999999996857;0.022593000000142638;0.027884000000085507;0.03486600000002227;0.01666950000003453;-0.0035244999999690663;-0.02245800000000031;-8.72000000015305E-4;-0.012160000000108084;0.0017299999999522697;0.0026199999998652856;0.0032059999999773936;-0.002492500000…	0	0	YW12	B	sp|P80681|CUA1A_TENMO;sp|P80683|CUA3A_TENMO
	0.00077	2	966.586	484.298	-0.0044	-4.55211	-	394.102	36	-0.03865899999999556;-0.008768999999972493;0.0021010000000387663;-0.009422999999912918;-0.011003999999985581;-0.00811399999997775;-0.010223999999993794;-0.008113499999979013;5.410000000267701E-4;-0.004569000000003598;-0.01600899999999683;0.035865999999998	0	0	YW12	B	sp|P80683|CUA3A_TENMO;sp|P80681|CUA1A_TENMO
	0.00095	2	966.586	484.3	-0.0007	-0.724199	-	354.039	42	0.009451000000012755;-0.04265900000001466;0.013577000000111639;-0.002003999999971029;-0.001113999999972748;0.03301200000004201;-0.0011134999999740103;-4.589999999780048E-4;0.0014310000000250511;-0.007678999999995995;0.030557000000044354;0.007991000000004078;0.031866000000036365;0.013669500000048629;-0.025875499999926888;0.0030179999999973006;-0.0031600000000935324;-0.007270000000062282;0.00961999…	0	0	YW12	B	sp|P80683|CUA3A_TENMO;sp|P80681|CUA1A_TENMO
	0.001	1	966.586	967.591	-0.0027	-2.79334	-	353.025	30	-0.005458999999973457;-6.789999999909924E-4;-0.006856999999854452;0.008033000000068569;-0.016380999999910273;-0.041490999999837186;-0.0021600000001171793;-0.03227000000015323	0	0	YW12	B	sp|P80681|CUA1A_TENMO;sp|P80683|CUA3A_TENMO
	0.0014	2	966.586	484.302	0.0036	3.72445	-	337.192	50	-0.03865899999999556;0.0065770000001066364;-0.0021140000000059445;-0.002223999999955595;-0.002113500000007207;-0.0014589999999827796;4.3099999999185457E-4;-0.00744299999996656;-0.002856999999949039;0.016431500000010146;-0.01911349999994627;0.0052594999999	0	0	YW12	A	sp|P80683|CUA3A_TENMO;sp|P80681|CUA1A_TENMO
	0.0019	2	966.586	484.302	0.0022	2.27605	-	415.351	38	0.00557700000007344;0.005996000000010326;-0.005113999999991847;0.003776000000016211;-0.00511349999999311;-0.004458999999997104;4.3099999999185457E-4;0.003321000000028107;-0.010157999999933054;0.03588400000006686;-0.004589999999979;-0.014875499999902786;0.00712799999996605;-0.004982000000040898;-0.0051600000001599255;0.006729999999947722;-0.00338000000010652;-0.017794000000094456	0	0	YW12	B	sp|P80681|CUA1A_TENMO;sp|P80683|CUA3A_TENMO
	0.002	2	966.586	484.298	-0.0053	-5.48322	-	423.728	31	0.0013410000000249056;0.00957700000009254;-0.001113999999972748;-0.006223999999974694;-0.0011134999999740103;-0.0024589999999875545;-0.0025689999999940483;0.04255700000004481;0.0031010000000151194;0.011884000000065953;0.03486600000002227;0.005102000000022144;0.01666950000003453;-0.01687200000003486;-9.820000000217988E-4;-0.0043960000000993205;0.0058399999999210195;0.005729999999857682;0.006619999…	0	0	YW12	B	sp|P80681|CUA1A_TENMO;sp|P80683|CUA3A_TENMO
	0.0022	2	966.586	484.301	0.0005	0.517285	-	453.696	41	-0.04354899999998452;0.012577000000078442;-0.0021140000000059445;-0.002223999999955595;-0.0024019999999609354;-0.002113500000007207;-0.0024589999999875545;-0.0015690000000176951;0.003321000000028107;0.02488400000004276;-0.014875499999902786;-0.00387200000	0	0	YW12	B	sp|P80681|CUA1A_TENMO;sp|P80683|CUA3A_TENMO
	0.0023	2	966.586	484.3	-0.0017	-1.75877	-	466.658	40	0.0065770000001066364;0.002885999999989508;-0.002223999999955595;0.0028864999999882457;-0.006458999999978232;-0.019157999999947606;0.015884000000085052;-0.021913999999981115;0.03686600000003182;0.027431499999977405;0.01866950000004408;-0.01287200000001576;-0.003982000000007702;0.00183999999990192;0.0017299999999522697;-0.007380000000125619;-0.02279400000008991;-0.0034925000000498585;-0.0027100000…	0	0	YW12	B	sp|P80681|CUA1A_TENMO;sp|P80683|CUA3A_TENMO
	0.0029	1	966.586	967.594	0.0008	0.827656	-	364.781	30	-8.569999998826461E-4;-0.004966999999851396;0.028619000000162487;0.00550900000018828;-0.013401999999814507;0.0030179999999973006;-0.0031600000000935324;-0.0032700000001568696;-0.020380000000045584	0	0	YW12	B	sp|P80683|CUA3A_TENMO;sp|P80681|CUA1A_TENMO
	0.003	2	966.586	484.302	0.0027	2.79334	-	349.077	50	-0.035659000000009655;-0.031178999999951884;0.010577000000068892;-1.1399999999639476E-4;0.0017760000000066611;-1.1349999999765714E-4;0.0011245000000599248;-0.0024589999999875545;-0.0014429999999379106;0.029884000000095057;-0.025113499999918076;0.005259499	0	0	YW12	A	sp|P80681|CUA1A_TENMO;sp|P80683|CUA3A_TENMO
	0.0032	2	966.586	484.299	-0.0039	-4.03482	-	419.789	41	-0.008548999999987927;-0.013659000000018295;-0.00811399999997775;0.0017760000000066611;-0.041987999999946624;-0.008113499999979013;-0.010458999999997332;-0.007568999999989501;-0.016856999999959044;0.02888400000006186;0.04397599999998647;0.0478659999999990	0	0	YW12	B	sp|P80681|CUA1A_TENMO;sp|P80683|CUA3A_TENMO
	0.0048	1	966.586	967.588	-0.0052	-5.37976	-	390.447	30	-0.005056999999851541;-0.005458999999973457;-0.0035689999999704014;5.570000000716391E-4;0.008143000000131906;0.013619000000176129;-0.029490999999893575;-0.007160000000112632;-0.009270000000128675	0	0	YW12	B	sp|P80681|CUA1A_TENMO;sp|P80683|CUA3A_TENMO
	0.0049	2	966.586	484.296	-0.0093	-9.6215	-	461.827	39	-0.03954899999996542;-0.0024229999999079155;0.0029960000000244236;0.01188600000000406;0.0057760000000257605;0.011886500000002798;-0.0024589999999875545;0.01643100000001141;-0.002442999999971107;-0.009856999999897198;-0.003913999999980433;0.033866000000045	0	0	YW12	B	sp|P80681|CUA1A_TENMO;sp|P80683|CUA3A_TENMO
	0.0051	2	966.586	484.299	-0.0028	-2.89679	-	407.493	30	-0.04354899999998452;0.008577000000116186;-0.005223999999998341;5.410000000267701E-4;0.0034309999999777574;0.023865999999998166;0.00566950000001043;-0.001981999999998152;-0.0031600000000935324;-2.700000001141234E-4;-3.8000000006377377E-4;0.013205999999968	0	0	YW12	B	sp|P80683|CUA3A_TENMO;sp|P80681|CUA1A_TENMO
	0.0053	2	966.586	484.302	0.0028	2.89679	-	330.075	50	-0.03465899999997646;0.009101000000043769;0.00957700000009254;-0.003003999999975804;-0.0021140000000059445;0.0027760000000398577;-0.002113500000007207;-0.0014589999999827796;-0.0035689999999704014;0.03588400000006686;0.008020500000014863;-0.01611349999996	0	0	YW12	A	sp|P80683|CUA3A_TENMO;sp|P80681|CUA1A_TENMO
	0.0054	2	966.586	484.299	-0.0028	-2.89679	-	541.841	50	3.4099999999170905E-4;0.0012310000000184118;-0.016532999999924414;0.0010530000000699147;0.022339000000044962;0.013577000000111639;-0.002003999999971029;-0.0021140000000059445;-0.002223999999955595;-0.002113500000007207;-0.0014589999999827796;-0.008569000000022697;-0.007678999999995995;0.03855700000002571;-0.002856999999949039;0.022884000000090055;0.040865999999994074;0.022669500000006337;-0.04100…	0	0	YW10	B	sp|P80683|CUA3A_TENMO;sp|P80681|CUA1A_TENMO
	0.0058	2	966.586	484.304	0.0068	7.03507	-	345.005	28	0.0032310000000279615;-4.589999999780048E-4;-0.005568999999979951;-0.013877999999920121;0.0048399999998309795;-0.007270000000062282;0.014619999999922584;0.016205999999897358;0.018952499999954853	0	0	YW12	B	sp|P80683|CUA3A_TENMO;sp|P80681|CUA1A_TENMO
	0.0059	2	966.586	484.301	0.0005	0.517285	-	476.315	34	4.5100000002662455E-4;-0.007422999999903368;0.004885999999999058;-0.005223999999998341;0.004886499999997795;-0.004458999999997104;0.031842000000040116;-0.017982000000017706;0.0048399999998309795;-0.004270000000133223;-0.009380000000078326;0.0022060000000010405;-0.002047500000060154;-0.004600000000095861;-0.03543700000000172	0	0	YW12	B	sp|P80683|CUA3A_TENMO;sp|P80681|CUA1A_TENMO
	0.0072	2	966.586	484.302	0.002	2.06914	-	323.564	50	-0.03265899999996691;-0.031178999999951884;0.008577000000116186;-0.0010039999999946758;8.859999999799584E-4;0.0017760000000066611;8.86499999978696E-4;-0.0034589999999923293;-4.429999999615575E-4;-0.002856999999949039;-0.006696999999974196;0.02988400000009	0	0	YW12	A	sp|P80681|CUA1A_TENMO;sp|P80683|CUA3A_TENMO
	0.0079	2	966.586	484.301	0.0004	0.413828	-	431.719	41	0.01657700000009754;-0.004003999999980579;-0.004114000000015494;0.012776000000030763;-0.0041135000000167565;-4.589999999780048E-4;0.0014310000000250511;0.0060179999999832035;0.008839999999850079;0.005729999999857682;-0.001380000000040127;0.011205999999901906;0.001507499999945594	0	0	YW12	B	sp|P80681|CUA1A_TENMO;sp|P80683|CUA3A_TENMO
	0.0085	2	966.586	484.3	-0.0003	-0.310371	-	422.459	39	0.012577000000078442;-0.0021140000000059445;-0.0012239999999792417;-0.002113500000007207;-0.0024589999999875545;-0.0034429999999474603;0.01664050000010775;0.03486600000002227;0.01666950000003453;0.002017999999964104;0.0038399999998546264;-0.0032700000001568696;0.0016199999998889325;0.0022060000000010405;-0.0034925000000498585;-0.002047500000060154	0	0	YW12	B	sp|P80683|CUA3A_TENMO;sp|P80681|CUA1A_TENMO
	0.0094	2	966.586	484.304	0.006	6.20742	-	276.995	50	-0.037659000000019205;-0.005113999999991847;0.004776000000049407;-0.00511349999999311;-0.0014589999999827796;-0.0025689999999940483;-0.010678999999981897;0.02108600000002525;-0.02887549999991279;-0.0342420000000061;0.017343999999980042;0.01302150000000779	0.000648929	0.000616903	YW12	A	sp|P80681|CUA1A_TENMO;sp|P80683|CUA3A_TENMO
	0.011	2	966.586	484.301	0.0015	1.55185	-	367.171	50	-0.0053824999999392276;-0.004548999999968828;-0.037659000000019205;0.004053000000112661;-0.006003999999990128;-1.1399999999639476E-4;0.00777600000003531;-1.1349999999765714E-4;-0.005458999999973457;-0.0015690000000176951;-0.0056394999999156425;-0.00289899	0.00186916	0.00169491	YW12	B	sp|P80683|CUA3A_TENMO;sp|P80681|CUA1A_TENMO
	0.016	2	966.586	484.298	-0.0054	-5.58668	-	474.535	28	-0.04454899999998929;-0.037659000000019205;-0.004114000000015494;-0.0042239999999651445;-0.0041135000000167565;-0.004458999999997104;0.006431000000020504;0.015881000000035783;0.02488400000004276;-0.0038720000000580512;-0.0031600000000935324;-0.00127000000	0.00181159	0.00169491	YW12	B	sp|P80681|CUA1A_TENMO;sp|P80683|CUA3A_TENMO
	0.017	2	966.586	484.298	-0.0054	-5.58668	-	455.983	43	0.01657700000009754;-0.001113999999972748;0.0027760000000398577;-0.0011134999999740103;-0.013458999999983234;-0.010856999999873551;0.020884000000080505;0.02886599999999362;0.010669500000005883;0.01045049999999037;-0.007872000000020307;0.0060179999999832035;0.0038399999998546264;-0.0022700000000668297;-3.8000000006377377E-4;0.013384999999857428	0.00179533	0.00169491	YW12	B	sp|P80681|CUA1A_TENMO;sp|P80683|CUA3A_TENMO
			966.586	484.299	-0.003	-3.10371	-	364.655	46	-0.049548999999984744;-0.03965899999997191;0.010577000000068892;9.960000000148739E-4;-0.001113999999972748;0.04077600000005077;-0.0011134999999740103;5.410000000267701E-4;0.004431000000010954;-4.429999999615575E-4;0.025884000000075957;0.031866000000036365	0.00179533	0.00169491	YW12	B	sp|P80681|CUA1A_TENMO;sp|P80683|CUA3A_TENMO
				484.302	0.0018	1.86222	-	428.67	37	-0.03954899999996542;-0.015768999999977495;-0.003003999999975804;-0.002223999999955595;5.410000000267701E-4;-0.0015690000000176951;-0.004678999999953248;-0.02287549999988414;-0.0011600000001408262;0.009729999999876782;6.199999999125794E-4;-0.0037940000000	0.00179533	0.00169491	YW12	B	sp|P80683|CUA3A_TENMO;sp|P80681|CUA1A_TENMO
	0.018	2	966.586	484.302	0.0024	2.48297	-	413.321	35	-0.03665899999998601;-0.005113999999991847;-0.0032239999999887914;-0.00511349999999311;-0.004458999999997104;0.0024310000000014043;0.0041430000001128064;0.03588400000006686;0.031866000000036365;0.04910200000006171;0.013669500000048629;-0.01767750000004753	0.00176991	0.00169491	YW12	B	sp|P80683|CUA3A_TENMO;sp|P80681|CUA1A_TENMO
	0.019	1	966.586	967.596	0.0029	3.00025	-	367.298	22	-0.035659000000009655;-0.01822399999997515;0.011074000000121487;-0.023569000000009055;0.0021430000000464133;0.0010330000001204098;-0.012380999999891174;5.090000001928274E-4;-0.0051600000001599255	0.00176367	0.00169491	YW12	B	sp|P80683|CUA3A_TENMO;sp|P80681|CUA1A_TENMO
			966.586	967.588	-0.0058	-6.0005	-	597.847	50	-0.04065900000000511;-0.0067689999999629435;-0.04594699999995555;-0.011114000000020496;-0.005678999999986445;-0.006856999999854452;0.001619000000118831;0.03586599999999862;-0.0011600000001408262;-2.700000001141234E-4;-0.02338000000008833	0	0	YW13	B	sp|P80681|CUA1A_TENMO;sp|P80683|CUA3A_TENMO
	0.021	2	966.586	484.303	0.0043	4.44865	-	361.045	50	-0.037659000000019205;-4.229999998983658E-4;8.859999999799584E-4;-2.2400000000288856E-4;8.86499999978696E-4;0.0015410000000031232;-5.689999999844986E-4;0.03288400000008096;-0.01911349999994627;0.01657999999997628;0.0041279999999801475;-0.01098200000001270	0.00115674	0.00103627	YW12	A	sp|P80681|CUA1A_TENMO;sp|P80683|CUA3A_TENMO
	0.022	2	966.586	484.3	-0.0018	-1.86223	-	397.384	35	-0.03754899999998429;-0.030659000000014203;0.014101000000039221;0.013577000000111639;-0.008003999999971256;-0.001113999999972748;0.008776000000011663;-0.0011134999999740103;-5.689999999844986E-4;0.041557000000068456;0.026866000000040913;0.0086695000000531	0.00172414	0.00169491	YW12	B	sp|P80683|CUA3A_TENMO;sp|P80681|CUA1A_TENMO
			966.586	484.3	-0.0018	-1.86223	-	459.54	32	-0.003390000000024429;0.011577000000102089;-0.004114000000015494;-0.0012239999999792417;-0.0041135000000167565;0.002541000000007898;-5.689999999844986E-4;0.037557000000049356;0.03388400000005731;0.031866000000036365;0.015102000000069893;0.0136695000000486	0.00172414	0.00169491	YW12	B	sp|P80683|CUA3A_TENMO;sp|P80681|CUA1A_TENMO
	0.025	1	966.586	967.591	-0.0029	-3.00025	-	371.83	31	-0.02776899999997795;0.039776000000017575;-5.689999999844986E-4;3.210000000422042E-4;0.013143000000127358;-0.0019669999999223364;-0.008380999999872074;0.03086600000000317;-0.004982000000040898	0.00335571	0.00278552	YW12	B	sp|P80681|CUA1A_TENMO;sp|P80683|CUA3A_TENMO
	0.026	1	966.586	967.593	-0.0008	-0.827656	-	412.051	22	0.041776000000027125;-0.0014589999999827796;0.0013210000000185573;0.02514300000007097;0.02161900000010064;-0.03449099999988903;0.007017999999959557;0.016839999999888278;-0.013270000000147775	0.00334448	0.00278552	YW12	B	sp|P80683|CUA3A_TENMO;sp|P80681|CUA1A_TENMO
	0.028	2	966.586	484.301	0.0008	0.827656	-	352.175	50	-0.030659000000014203;0.0065770000001066364;-0.0070039999999664815;-0.001113999999972748;-0.005223999999998341;-0.0011134999999740103;0.0015410000000031232;-0.0015690000000176951;0.02888400000006186;0.031866000000036365;0.00502050000002896;0.0136695000000	0.00111607	0.00103627	YW12	A	sp|P80681|CUA1A_TENMO;sp|P80683|CUA3A_TENMO
	0.031	2	966.586	484.299	-0.0033	-3.41408	-	443.53	39	-0.017946999999935542;0.005886000000032254;7.76000000030308E-4;0.005886500000030992;-0.006458999999978232;-5.689999999844986E-4;-4.429999999615575E-4;0.029866000000026816;0.01166950000003908;-0.0021600000001171793;-2.700000001141234E-4;-3.8000000006377377	0.00326264	0.00278552	YW12	B	sp|P80683|CUA3A_TENMO;sp|P80681|CUA1A_TENMO
	0.036	2	966.586	484.299	-0.0032	-3.31062	-	485.219	33	-0.03954899999996542;-0.018532999999933963;-4.589999999780048E-4;-0.005568999999979951;0.036557000000073;0.012021500000003016;-0.0051600000001599255;0.0017299999999522697;0.011619999999879838;-0.003794000000084452	0.00321027	0.00278552	YW12	B	sp|P80683|CUA3A_TENMO;sp|P80681|CUA1A_TENMO
			966.586	484.302	0.0031	3.20717	-	345.987	50	-0.035659000000009655;0.00557700000007344;-0.0010039999999946758;0.001886000000013155;7.76000000030308E-4;0.0018865000000118926;-0.0024589999999875545;0.0024310000000014043;0.028557000000034805;0.029884000000095057;-0.016113499999960368;0.0011279999999942	0.00107991	0.00103627	YW12	A	sp|P80681|CUA1A_TENMO;sp|P80683|CUA3A_TENMO
	0.043	2	966.586	484.302	0.0024	2.48297	-	426.262	42	-0.004548999999968828;0.013577000000111639;-0.002003999999971029;-0.011114000000020496;-2.2400000000288856E-4;-0.011113500000021759;0.0014310000000250511;0.0030179999999973006;0.0038399999998546264;-0.0032700000001568696;-0.004380000000082873;0.0112059999	0.003125	0.00278552	YW12	B	sp|P80681|CUA1A_TENMO;sp|P80683|CUA3A_TENMO
			966.586	484.299	-0.0042	-4.34519	-	470.722	37	-7.689999999911379E-4;0.014101000000039221;-0.001113999999972748;-0.010223999999993794;-0.0011134999999740103;-0.0024589999999875545;-0.019568999999989956;0.034557000000063454;-0.015856999999869004;0.03586599999999862;0.017669500000010885;0.00354200000001	0.003125	0.00278552	YW12	B	sp|P80681|CUA1A_TENMO;sp|P80683|CUA3A_TENMO
	0.045	1	966.586	967.595	0.0014	1.4484	-	377.353	28	0.0032310000000279615;-0.015113999999982752;0.03177600000003622;0.004431000000010954;0.005321000000037657;-0.009856999999897198;0.005033000000139509;0.002619000000095184;0.03686600000003182;0.049359999999978754	0.00309119	0.00278552	YW12	B	sp|P80683|CUA3A_TENMO;sp|P80681|CUA1A_TENMO
	0.046	1	966.586	967.594	0.0005	0.517285	-	401.302	33	-0.03154899999998406;-0.04394699999988916;0.001886000000013155;-0.01251199999990149;0.02407400000004145;3.210000000422042E-4;-8.569999998826461E-4;3.3000000144056685E-5;-0.005380999999829328;0.02968800000007832;0.006839999999897373;-0.005380000000059226	0.00308642	0.00278552	YW12	B	sp|P80683|CUA3A_TENMO;sp|P80681|CUA1A_TENMO
	0.048	2	966.586	484.301	0.0014	1.4484	-	327.036	50	-0.037659000000019205;-0.03417899999996621;0.010577000000068892;9.960000000148739E-4;-1.1399999999639476E-4;7.76000000030308E-4;-1.1349999999765714E-4;0.002541000000007898;-0.006569000000013148;0.025884000000075957;-0.0028720000000248547;1.799999995455437	0.00103627	0.00103627	YW12	A	sp|P80683|CUA3A_TENMO;sp|P80681|CUA1A_TENMO
	0.055	1	966.586	967.59	-0.0031	-3.20717	-	399.786	20	-0.006678999999962798;-0.007856999999944492;0.007619000000090637;-0.0011339999999790962;-0.0021600000001171793;0.003729999999904976	0.00303951	0.00278552	YW12	B	sp|P80681|CUA1A_TENMO;sp|P80683|CUA3A_TENMO
		2	966.586	484.299	-0.0027	-2.79334	-	346.13	32	-0.030659000000014203;0.005101000000053091;0.015577000000121188;-0.009114000000010947;0.035775999999998476;-0.009113500000012209;5.410000000267701E-4;0.009320999999999913;0.027866000000017266;0.00966950000002953;-0.00887549999993098;-0.005457999999975982;	0.00303951	0.00278552	YW12	B	sp|P80681|CUA1A_TENMO;sp|P80683|CUA3A_TENMO
	0.067	2	966.586	484.304	0.0067	6.93162	-	331.866	50	-0.028659000000004653;0.008577000000116186;8.859999999799584E-4;-0.008223999999984244;8.86499999978696E-4;-0.0014589999999827796;0.0024310000000014043;-0.0016789999999673455;-0.0323959999999488;0.03686600000003182;0.009020500000019638;0.01866950000004408;	0.00199501	0.0019861	YW12	A	sp|P80681|CUA1A_TENMO;sp|P80683|CUA3A_TENMO
	0.068	1	966.586	967.59	-0.0032	-3.31062	-	395.87	22	4.3099999999185457E-4;-0.005966999999941436;-0.007380999999895721;5.090000001928274E-4;1.2799999996104816E-4;-0.006160000000136279	0.00295858	0.00278552	YW12	B	sp|P80683|CUA3A_TENMO;sp|P80681|CUA1A_TENMO
	0.073	2	966.586	484.301	0.0009	0.931113	-	451.154	41	-0.018548999999978832;-0.04265900000001466;0.011577000000102089;-1.1399999999639476E-4;0.041776000000027125;-1.1349999999765714E-4;0.0015410000000031232;0.027884000000085507;0.03686600000003182;0.01866950000004408;-8.72000000015305E-4;0.001017999999987751	0.00293686	0.00278552	YW12	B	sp|P80683|CUA3A_TENMO;sp|P80681|CUA1A_TENMO
	0.091	1	966.586	967.598	0.005	5.17285	-	385.655	30	-0.0067689999999629435;0.008419000000117194;-0.002003999999971029;-0.04544299999992063;-0.019856999999888103;0.0070330000000922155;-0.0023809999999002684;-0.004982000000040898;-0.008160000000088985;-0.017270000000053187	0.00285307	0.00278552	YW12	B	sp|P80683|CUA3A_TENMO;sp|P80681|CUA1A_TENMO
	0.093	2	966.586	484.302	0.0031	3.20717	-	472.104	50	-0.0021140000000059445;-0.008223999999984244;-0.002113500000007207;-0.005458999999973457;0.0024310000000014043;0.030281999999999698;-0.014132000000017797;-0.004160000000069886;0.002729999999928623;-0.012380000000121072;2.0599999993464735E-4;-0.00611050000	0.00654206	0.00649954	YW9	B	sp|P80683|CUA3A_TENMO;sp|P80681|CUA1A_TENMO
	0.095	1	966.586	967.586	-0.0072	-7.4489	-	473.633	42	-6.789999999909924E-4;0.007557000000076641;-0.00500899999997273;-0.007872000000020307;-0.009160000000065338;-0.0032700000001568696;0.017384999999876527	0.00651163	0.00649954	YW9	B	sp|P80683|CUA3A_TENMO;sp|P80681|CUA1A_TENMO
	0.099	2	966.586	484.299	-0.0028	-2.89679	-	464.625	35	-0.03665899999998601;-0.03598899999997229;-0.002003999999971029;-0.004114000000015494;0.006776000000002114;-0.0041135000000167565;0.002541000000007898;-0.0025689999999940483;0.036557000000073;0.03886600000004137;0.02066950000005363;-1.6000000016447302E-4;	0.0028169	0.00278552	YW12	B	sp|P80683|CUA3A_TENMO;sp|P80681|CUA1A_TENMO
	0.12	2	966.586	484.303	0.0056	5.79359	-	339.776	50	-0.028548999999969737;-0.028659000000004653;0.004577000000097087;-3.999999989900971E-6;-1.1399999999639476E-4;-2.2400000000288856E-4;-1.1349999999765714E-4;-0.0024589999999875545;-0.004569000000003598;-0.0044429999999238134;-0.018395999999938795;0.0278840	0.00471698	0.00471698	YW12	A	sp|P80681|CUA1A_TENMO;sp|P80683|CUA3A_TENMO
	0.13	1	966.586	967.597	0.0034	3.51754	-	357.075	22	-0.0037689999999770407;0.0010330000001204098;0.008619000000180677;-0.01149099999986447;0.03786600000000817;0.0028399999998782732;0.007729999999924075;-0.023904000000015913	0.00542005	0.00542005	YW12	B	sp|P80683|CUA3A_TENMO;sp|P80681|CUA1A_TENMO
	0.17	2	966.586	484.304	0.0071	7.34544	-	343.112	50	-0.031658999999990556;0.008577000000116186;-0.0050039999999853535;-0.0021140000000059445;-0.0042239999999651445;-0.002113500000007207;5.410000000267701E-4;0.0034309999999777574;-0.015113499999927171;0.0075799999999617285;-0.0017405000000394466;-0.00198199	0.00594966	0.00594966	YW12	A	sp|P80681|CUA1A_TENMO;sp|P80683|CUA3A_TENMO
			966.586	484.303	0.0037	3.82791	-	358.673	50	-0.037659000000019205;0.010577000000068892;9.960000000148739E-4;0.001886000000013155;0.0027760000000398577;0.0018865000000118926;-0.013442999999938365;-0.03039599999993925;0.03488400000009051;0.0020205000000146356;-0.016113499999960368;0.00612799999998969	0.00594966	0.00594966	YW12	A	sp|P80683|CUA3A_TENMO;sp|P80681|CUA1A_TENMO
	0.2	2	966.586	484.296	-0.0093	-9.6215	-	468.689	45	0.0029960000000244236;0.006776000000002114;0.0015410000000031232;0.005430999999987307;0.0255570000000489;-0.023856999999907202;0.006991000000027725;0.027884000000085507;0.029866000000026816;0.01166950000003908;-8.72000000015305E-4;0.00183999999990192;-3.8000000006377377E-4;0.004507499999931497;-0.007809500000064418;-0.02866000000005897	0.00770218	0.00738007	YW12	B	sp|P80683|CUA3A_TENMO;sp|P80681|CUA1A_TENMO
			966.586	484.3	-0.0017	-1.75877	-	482.678	28	0.00977600000004486;0.0015410000000031232;0.02184200000004921;0.029866000000026816;0.04968800000006013;0.01166950000003908;0.012021500000003016;0.009729999999876782;-3.8000000006377377E-4;1.904999999737811E-4;0.029635499999983494;0.011399999999980537	0.00770218	0.00738007	YW12	B	sp|P80683|CUA3A_TENMO;sp|P80681|CUA1A_TENMO
			966.586	484.299	-0.0025	-2.58642	-	487.38	28	3.4099999999170905E-4;5.410000000267701E-4;0.021640500000103202;0.03086600000000317;0.012669500000015432;-0.004160000000069886;0.008729999999900429;-0.005380000000059226;-0.006492500000092605;-0.01475050000004785	0.00770218	0.00738007	YW12	B	sp|P80683|CUA3A_TENMO;sp|P80681|CUA1A_TENMO
	0.21	2	966.586	484.3	-0.0013	-1.34494	-	355.3	50	-0.03865899999999556;0.0035770000001207336;-0.0021140000000059445;0.008776000000011663;-0.002113500000007207;-0.004458999999997104;0.029884000000095057;0.02886599999999362;0.010669500000005883;-0.020113499999922624;0.006259499999941909;-0.0176775000000475	0.00806091	0.00801782	YW12	A	sp|P80683|CUA3A_TENMO;sp|P80681|CUA1A_TENMO
	0.25	1	966.586	967.586	-0.0074	-7.65581	-	524.048	39	-0.0136789999999678;-0.0044429999999238134;-0.006380999999805681;-1.6000000016447302E-4;-0.0012700000000904765	0.00733138	0.00725689	YW10	B	sp|P80681|CUA1A_TENMO;sp|P80683|CUA3A_TENMO
	0.26	1	966.586	967.591	-0.0025	-2.58642	-	409.896	21	-0.005113999999991847;0.004074000000059641;0.003321000000028107;0.003033000000073116;-0.004380999999852975;-0.0031600000000935324;0.008729999999900429	0.0075188	0.00738007	YW12	B	sp|P80681|CUA1A_TENMO;sp|P80683|CUA3A_TENMO
	0.27	2	966.586	484.298	-0.0044	-4.55211	-	435.908	38	0.004609999999956926;-0.003658999999970547;0.004577000000097087;0.016885999999999513;0.006776000000002114;0.01688649999999825;-0.008458999999987782;0.032557000000053904;0.029884000000095057;0.020866000000012264;0.0026695000000245273;0.0011279999999942447;-0.005982000000017251;-0.0031600000000935324;-0.012270000000057735;-3.8000000006377377E-4;-0.002793999999994412;-0.019092000000057396;0.00435299…	0.0075	0.00738007	YW12	B	sp|P80683|CUA3A_TENMO;sp|P80681|CUA1A_TENMO
	0.28	2	966.586	484.301	-0.0003	-0.310371	-	384.241	50	-0.037659000000019205;0.013577000000111639;-0.0050039999999853535;7.76000000030308E-4;5.410000000267701E-4;-0.006569000000013148;-6.969999999739684E-4;-0.023395999999934247;-0.020113499999922624;0.0030179999999973006;8.39999999925567E-4;-0.001270000000090	0.0091944	0.00912647	YW12	A	sp|P80683|CUA3A_TENMO;sp|P80681|CUA1A_TENMO
	0.31	1	966.586	967.6	0.0064	6.62124	-	413.574	25	0.021419000000150845;-0.007114000000001397;-0.005223999999998341;-0.03085699999985536;0.003033000000073116;-0.028380999999853884;-0.01416000000006079;-0.007270000000062282	0.00741656	0.00738007	YW12	B	sp|P80681|CUA1A_TENMO;sp|P80683|CUA3A_TENMO
	0.33	2	966.586	484.297	-0.0081	-8.38001	-	555.674	50	-0.0015489999999829251;-0.04165899999998146;0.0026140000000509644;0.0038860000000227046;-0.002223999999955595;0.0038865000000214422;-0.041911999999967975;-0.0014589999999827796;-0.0035689999999704014;0.027884000000085507;0.03586599999999862;0.036688000000	0.00785153	0.00783476	YW10	B	sp|P80683|CUA3A_TENMO;sp|P80681|CUA1A_TENMO
	0.35	1	966.586	967.596	0.0023	2.37951	-	397.51	22	-0.03803599999992002;4.3099999999185457E-4;-0.007966999999894142;0.03986600000001772;-0.006981999999993604;0.007729999999924075	0.00853658	0.00853658	YW12	B	sp|P80683|CUA3A_TENMO;sp|P80681|CUA1A_TENMO
	0.36	1	966.586	967.597	0.0039	4.03482	-	387.923	24	-0.02793999999994412;-0.005056999999851541;0.006776000000002114;0.007321000000047206;0.0011430000000700602;0.006033000000115862;-0.0033809999998766216;-0.02845399999989695;0.031866000000036365;-0.009160000000065338;-0.028454000000010637	0.00972054	0.00963855	YW12	B	sp|P80681|CUA1A_TENMO;sp|P80683|CUA3A_TENMO
			966.586	967.598	0.0041	4.24173	-	359.478	26	-0.005113999999991847;0.03277600000001257;-0.0309669999999187;-0.0033809999998766216;0.03286600000001272;-0.00998200000003635;0.0058399999999210195;-0.020270000000095934	0.00972054	0.00963855	YW12	B	sp|P80681|CUA1A_TENMO;sp|P80683|CUA3A_TENMO
AAVPAGSGLEGQWIPDINEK	1e-09	2	2051.03	1026.52	-0.014	-6.82583	-	2535.11	50	-0.02586150000007592;0.0015410000000031232;-0.012353000000075554;-0.004410000000120817;-0.014594999999985703;-0.035865000000171676;0.007100999999920532;-0.007941000000073473;-0.0038680000000681503;6.799999994200334E-5;0.0011249999998881322;-0.006639000000	0	0	YW9	B	tr|Q7M478|Q7M478_TENMO
	3.1e-09	3	2051.03	684.686	0.0031	1.51143	-	2549.14	50	-0.026119666666659214;-0.004458999999997104;-0.0018249999999397915;-0.009353000000032807;0.010053999999968255;0.009589999999889187;-0.011987999999973908;-0.011301000000003114;-0.005557000000010248;-0.0225950000000239;0.007665666666667903;0.002109999999959	0	0	YW13	B	tr|Q7M478|Q7M478_TENMO
	3.6e-08	2	2051.03	1026.53	0.0067	3.26665	-	2529.29	50	-0.03398699999991095;0.015165999999908308;-0.016728999999941152;0.018571999999949185;0.04036599999989221;-0.0038680000000681503;-9.320000000911932E-4;0.0041249999998171916;-6.390000002056695E-4;0.009296999999833133;0.003983999999718435;-0.0060579999999390	0	0	YW9	B	tr|Q7M478|Q7M478_TENMO
	1.3e-06	2	2051.03	1026.52	-0.0003	-0.146268	-	2549.1	50	-0.01237900000000991;0.004541000000017448;-0.009332999999969616;-0.0017969999999536412;-0.012744000000111555;-0.001941000000101667;-8.680000000822474E-4;-9.320000000911932E-4;-6.390000002056695E-4;-0.001703000000134125;-0.00601600000027247;0.0139420000000	0	0	YW13	B	tr|Q7M478|Q7M478_TENMO
	4.7e-06	2	2051.03	1027.03	1.015	494.873	-	2825.96	50	-0.04231299999997873;5.410000000267701E-4;0.004777000000046883;-0.024594999999976608;0.0012559999998984495;0.03187199999990753;0.009428500000126405;0.0010589999998842359;0.0011319999999273023;0.002067999999951553;-0.0038750000001073204;0.00336099999981343	0	0	YW12	A	tr|Q7M478|Q7M478_TENMO
	6e-06	2	2051.03	1026.53	0.01	4.87559	-	2560.34	50	0.014556999999967957;-0.028068999999959487;-0.00488550000000032;-0.00117600000010043;-0.04687799999993558;-0.010868000000073152;0.009067999999899712;-0.004639000000224769;0.022296999999866784;0.03398399999969115;0.013942000000042754;0.015219000000115557;-0.006919000000152664	0	0	YW12	B	tr|Q7M478|Q7M478_TENMO
	7.1e-06	3	2051.03	684.684	-0.0026	-1.26765	-	2532.35	50	-0.01782199999996692;-0.002003999999971029;-0.04176799999999048;0.003466999999886866;-0.0034589999999923293;-0.0013329999999882602;0.01417500000002292;-0.005353000000013708;-0.010945999999989908;0.008698999999978696;0.004635000000234868;-6.175000000325781	0	0	YW9	B	tr|Q7M478|Q7M478_TENMO
	6.4e-05	2	2051.03	1027.03	1.016	495.36	-	2817.72	50	-0.03431299999999737;0.018138499999963642;0.0015410000000031232;-0.03182500000002619;-0.02559499999995296;0.0032559999999648426;0.004058999999926982;-8.680000000822474E-4;0.0010679999999183565;0.0051249999999072315;-6.390000002056695E-4;0.0072969999997667	0	0	YW12	A	tr|Q7M478|Q7M478_TENMO
	9.5e-05	2	2051.03	1026.52	-0.007	-3.41292	-	2526.43	50	0.0186989999999696;-0.02440100000012535;-0.017216499999904045;0.010058999999898788;-0.004868000000044503;0.0010679999999183565;-0.003639000000134729;0.03129699999976765;0.0039420000000518485;-0.018685000000004948;0.012901499999969701;0.006587500000023283;0.004080999999814594	0	0	YW9	B	tr|Q7M478|Q7M478_TENMO
	0.00023	2	2051.03	1026.53	0.0081	3.94923	-	2546.96	50	-0.04835499999995818;-0.0034589999999923293;-0.03722299999998313;-0.03134199999993825;-0.022867499999961183;0.01913200000001325;-0.0038680000000681503;-9.320000000911932E-4;0.0023609999998370768;0.009296999999833133;0.0039420000000518485;0.043767999999886	0	0	YW12	B	tr|Q7M478|Q7M478_TENMO
	0.00033	2	2051.03	1026.53	0.012	5.85071	-	2556.69	50	-0.014993500000059612;0.01721450000002278;0.027648500000026388;0.015174999999999272;0.014635000000225773;-0.0485759999999118;0.002131999999960499;0.004360999999789783;0.00829699999985678;0.003983999999718435;0.041349000000082015;0.02931499999999687;0.0489	0	0	YW12	B	tr|Q7M478|Q7M478_TENMO
	0.00041	2	2051.03	1027.03	1.009	491.947	-	2822.53	50	-0.0010039999999946758;-0.034097499999973024;-4.589999999780048E-4;0.010646999999949003;-7.440000000542568E-4;0.017193500000018958;0.028871999999921627;0.005428500000107306;0.0010589999998842359;0.0011319999999273023;-0.002932000000100743;0.00412499999981	0	0	YW12	A	tr|Q7M478|Q7M478_TENMO
	0.00047	2	2051.03	1027.03	1.011	492.923	-	2831.84	50	0.004113000000074862;-8.615000000418149E-4;0.003541000000012673;0.02405399999997826;-0.04889000000002852;0.04687199999995073;-8.680000000822474E-4;-0.004932000000053449;-0.0026390000001583758;2.9699999981858127E-4;0.003983999999718435;-0.006057999999939057;-0.029892000000018015;-0.04837200000008579;0.0036769999999251013;-0.010094000000208325	0	0	YW10	A	tr|Q7M478|Q7M478_TENMO
	0.00051	3	2051.03	684.683	-0.0048	-2.34029	-	2553.92	50	-0.003548999999992475;0.017687000000023545;0.006891999999879772;0.024910999999974592;-0.015458999999992784;-0.026946000000066306;0.028011999999989712;-0.02130099999999402;-0.003334333333327777;-0.00379299999997329;0.024447499999951106;0.014648500000021158	0	0	YW12	B	tr|Q7M478|Q7M478_TENMO
	0.00057	2	2051.03	1027.03	1.011	492.923	-	2820.5	50	-0.005458999999973457;-0.006222999999977219;0.022175000000061118;-0.003571499999907246;-0.003941000000111217;-0.0028680000000349537;6.799999994200334E-5;-0.00487500000019736;3.609999998843705E-4;-0.004703000000176871;-0.036016000000245185;-3.8100000011809	0	0	YW12	A	tr|Q7M478|Q7M478_TENMO
	0.00081	2	2051.03	1027.03	1.006	490.485	-	2815.27	50	-0.020179000000098313;0.0015410000000031232;-0.0022229999999581196;-7.440000000542568E-4;0.030871999999931177;-0.00494100000008757;-8.680000000822474E-4;-0.0019320000000675464;-0.0028750000001309672;-0.0026390000001583758;-0.001703000000134125;0.003983999	0	0	YW13	A	tr|Q7M478|Q7M478_TENMO
	0.00094	3	2051.03	684.685	0.0004	0.195024	-	2550.46	50	-0.003108000000111133;-0.044822000000010576;-0.0024589999999875545;-0.021987999999964813;-0.011301000000003114;0.01038249999993468;0.0014370000000099026;0.009665666666677453;-0.009236999999927775;-0.0041685000001052686;-0.0034136666666881865;0.00705899999	0	0	YW12	B	tr|Q7M478|Q7M478_TENMO
	0.0011	2	2051.03	1026.53	0.0058	2.82785	-	2540.33	50	-0.0297729999999774;0.043455000000051314;-0.004744000000073356;0.021180000000185828;-0.0038680000000681503;0.006067999999913809;-0.005639000000201122;-0.00601600000027247;0.0039420000000518485;0.007251999999994041;-0.007684999999924003;-0.0150790000001279	0	0	YW10	B	tr|Q7M478|Q7M478_TENMO
	0.0016	3	2051.03	684.681	-0.014	-6.82583	-	2547.34	50	-0.009548999999992702;-0.042378999999982625;0.013203000000032716;-8.250000000202817E-4;-0.031885500000043976;0.0024369999999862557;-0.002236999999922773;-0.04467799999997624;0.008648500000020931;-0.03789000000000442;0.0463680000000295;-0.03693200000009256	0	0	YW12	B	tr|Q7M478|Q7M478_TENMO
	0.0019	2	2051.03	1027.03	1.003	489.022	-	2809.36	50	-0.042354999999986376;-0.004818999999997686;-0.0014589999999827796;0.0017770000000041364;0.005189000000029864;-0.008595000000013897;0.03239199999998732;-0.003571499999907246;1.3199999995094913E-4;-0.009932000000048902;0.0013609999998607236;0.0092969999998	0	0	YW13	A	tr|Q7M478|Q7M478_TENMO
	0.0027	2	2051.03	1026.52	-0.0096	-4.68057	-	2553.55	50	-0.013312999999982367;0.0022145000000364234;-0.00921650000009322;-0.005824999999958891;-0.028316500000073574;-0.031767999999999574;-0.019216499999970438;0.045871999999917534;0.009478000000058273;-0.004868000000044503;0.00336099999981343;0.0239839999997002	0	0	YW12	B	tr|Q7M478|Q7M478_TENMO
	0.0049	2	2051.03	1026.52	0.0011	0.536315	-	2563.78	50	0.003620999999952801;-0.02617900000007012;0.0065410000000269974;0.005722999999989042;-0.025861500000019078;0.01613799999989851;-0.003639000000134729;0.006296999999790387;0.04394200000024284;-0.027544999999918218;-0.011684999999943102	0	0	YW12	B	tr|Q7M478|Q7M478_TENMO
	0.011	2	2051.03	1026.52	-0.0037	-1.80397	-	2821.05	50	-0.014139999999997599;-0.008818999999903099;0.0029960000000244236;0.033175000000028376;-0.031300999999984924;0.021193500000038057;-0.006963000000155262;0.0014285000000882064;-0.00294100000007802;-8.680000000822474E-4;6.799999994200334E-5;-0.00563900000020	0.00136054	0.00134318	YW11	A	tr|Q7M478|Q7M478_TENMO
	0.013	2	2051.03	1027.03	1.019	496.823	-	2822.91	50	0.016085000000089167;-0.008179000000097858;-0.004796999999939544;-0.0028680000000349537;0.003067999999927906;0.007124999999859938;0.0013609999998607236;2.9699999981858127E-4;0.03776799999991454;-0.02689199999997527;-0.02530800000005229;0.018920999999863852;-0.007094000000279266;-0.03521200000011504;-0.01798300000018571	0.00191571	0.00184502	YW10	A	tr|Q7M478|Q7M478_TENMO
	0.017	2	2051.03	1027.02	1.002	488.535	-	2807.51	50	-0.003003999999975804;0.00816599999996015;-0.02217900000005102;0.009255999999936648;0.01519350000003783;0.03039199999997777;-0.0038680000000681503;-0.006932000000062999;-0.0016390000001820226;-0.01270300000021507;0.003983999999718435;-0.004381000000080348	0.000723589	0.000674309	YW13	A	tr|Q7M478|Q7M478_TENMO
	0.039	3	2051.03	684.69	0.016	7.80095	-	2560.85	44	-8.189999999785869E-4;0.025777000000005046;-0.008364333333361174;-0.03032266666656369;0.03304366666668557;-0.014941000000078475;0.008067999999923359;-0.009875000000192813;0.0013609999998607236;0.014315000000010514	0	0	YW12	B	tr|Q7M478|Q7M478_TENMO
	0.046	3	2051.03	684.683	-0.0069	-3.36416	-	2545.95	50	0.024963999999954467;-0.04943050000002813;-7.969999999204447E-4;-0.0019879999999830034;-0.012926333333325601;-0.019552500000031614;-0.013521999999966283;-0.0026390000001583758;-0.011703000000238717;0.01398399999970934;-0.004264000000091528;0.010314999999991414;-3.2499999997526174E-4	0	0	YW12	B	tr|Q7M478|Q7M478_TENMO
	0.11	2	2051.03	1027.02	1.002	488.535	-	2840.76	50	-0.0010039999999946758;0.002165999999988344;-4.589999999780048E-4;-0.03377299999993966;-0.002276999999992313;0.017193500000018958;5.899999990788274E-5;0.0010679999999183565;0.0013609999998607236;-0.04389200000002802;0.005618999999910557;-0.014143000000103	0.00380771	0.00380771	YW12	A	tr|Q7M478|Q7M478_TENMO
		3	2051.03	684.68	-0.015	-7.31339	-	2545.22	50	-0.018326999999942473;0.005172000000015942;0.026132499999903303;0.003541000000012673;-0.0338249999999789;-0.0019879999999830034;0.01566566666667768;-0.003441999999949985;0.005360999999879823;0.019296999999824038;-0.0038920000000643995;0.001844999999889296	0	0	YW10	B	tr|Q7M478|Q7M478_TENMO
	0.14	2	2051.03	1026.53	0.0059	2.8766	-	2699.77	50	-0.04135499999995318;0.007189000000039414;-0.046865000000138934;0.03539199999997322;-0.0018680000000586006;0.0010679999999183565;-0.001875000000154614;3.609999998843705E-4;-0.0029520000000502478;0.010905999999749838;-0.019991500000116957	0.00513539	0.00513539	YW12	A	tr|Q7M478|Q7M478_TENMO
			2051.03	1026.53	0.01	4.87559	-	2816.44	50	-0.03882499999997435;-0.035744000000022425;0.006138500000020031;0.04813799999993762;-0.03094100000009803;1.3199999995094913E-4;-9.320000000911932E-4;-0.003639000000134729;0.008901499999979023;0.007905999999820779	0.00844511	0.00844511	YW11	A	tr|Q7M478|Q7M478_TENMO
	0.52	3	2051.03	684.691	0.017	8.28851	-	2556.94	50	0.010181000000102358;-0.006003999999990128;0.03017499999998563;-0.0077440000001161025;0.012193500000023505;0.034724000000096567;0.01636800000005678;-0.002932000000100743;0.0023609999998370768;0.004296999999837681;0.0037359999998898274;-0.0411480000000779	0.00657895	0.00625	YW12	B	tr|Q7M478|Q7M478_TENMO
ADADNDFAGETAR	1.1e-05	2	1351.56	677.295	1.011	748.023	-	434.548	50	0.007860000000050604;-0.03907799999998929;0.017695000000003347;-0.02088650000001735;-0.02757200000002058;-0.0018780000000049313;0.004011999999988802;0.0020689999999490283;-0.005858000000046104;-0.004801000000043132;0.004784999999969841;-0.0018780000000049313;0.04683699999986857;-0.004313000000024658;-0.04554500000006101;0.012288000000012289;-0.02568500000000995;-0.01128500000004351;0.002657999999…	0	0	YW13	B	tr|A1XG67|A1XG67_TENMO
ADDSLTLC	0.046	1	893.379	894.38	-0.0078	-8.73089	57.02147@C	1875.28	50	0.01026000000001659;0.006317999999964741;-0.004393999999990683;0.01917899999995143;0.0041509999999789216;0.0014079999999694337;0.0033439999999700376;0.00968899999986661;-2.890000000093096E-4;-0.02335300000004281;0.007968000000005304;-0.008096000000023196;0.04470000000000596;9.600000000205E-4;-0.006103999999993448;-0.012315000000057807;0.009688999999980297;-0.01909800000009909	0.00169923	0.00167224	YW10	B	tr|Q27014|Q27014_TENMO;tr|Q27013|Q27013_TENMO
ADDSLTLCSAIQVY	0.017	2	1554.72	778.372	0.0049	3.15169	57.02147@C	3096.18	50	0.01608899999996538;-0.004003000000011525;-0.010714000000120905;0.030878000000029715;-0.0018489999999928841;-9.130000000254768E-4;-0.0015920000000733125;-0.00865600000008726;-0.006448999999975058;-0.007353000000023258;-0.002031999999985601;-0.004096000000004096;-0.005889000000138367;-0.002385000000117543;0.021952999999939493;-0.017366000000038184;0.004791500000010274;0.0012949999999989359;-0.0011…	0.00273973	0.00273973	YW10	A	tr|Q27013|Q27013_TENMO;tr|Q27014|Q27014_TENMO
	0.022	2	1554.72	778.371	0.0027	1.73664	57.02147@C	3097.13	50	0.013032000000009702;0.002996999999993477;-0.040682000000060725;-0.022714000000064516;5.419999999958236E-4;0.0031219999999905212;-0.0058490000000119835;-0.011913000000049578;-5.920000000969594E-4;0.0023439999999936845;7.109999999670435E-4;-3.530000000182554E-4;0.0029680000000098516;-0.0050959999999804495;-0.010778999999956795;-0.01636600000006183;0.0037915000000339205;-7.050000000106138E-4;0.0028…	0.00310559	0.00310559	YW11	A	tr|Q27014|Q27014_TENMO;tr|Q27013|Q27013_TENMO
	0.093	2	1554.72	778.372	0.006	3.85921	57.02147@C	3088.47	50	0.0019969999999602805;-0.026714000000083615;-0.0028210000000399305;-0.0018489999999928841;-0.010913000000016382;-0.004592000000002372;-0.03920850000002929;0.018417999999940093;-0.004289000000028409;0.0026469999999676475;-0.008031999999957407;-0.02177900000003774;-0.005889000000138367;-0.013178000000152679;-0.023366000000066833;0.0032950000000084856;-0.0031190000000265172;-0.03489900000010948;0.00…	0.00780031	0.0077002	YW11	A	tr|Q27013|Q27013_TENMO;tr|Q27014|Q27014_TENMO
ADITELTLDV	0.0021	2	1088.56	545.287	-0.0007	-0.643052	-	2931.89	50	-9.68000000000302E-4;-0.0100320000000238;-0.039268000000021175;-0.005471999999997479;-0.002878000000009706;0.001057999999943604;-0.012214000000085434;0.011721999999849686;0.023076999999886993;-0.0191560000000095;0.013514999999983957;-0.012821000000030836;	0	0	YW13	A	tr|A0A0B5ITV2|A0A0B5ITV2_TENMO
ADLVNNLGTIAK	8.8e-05	2	1227.68	614.851	0.0045	3.66545	-	2242.84	50	-0.006562500000029559;0.003113999999925454;-0.0018780000000049313;-9.420000000659456E-4;-0.024356000000068434;-0.00728300000002946;0.012789999999995416;-0.011781500000040523;0.010651499999937641;-0.03937500000000682;-0.007522000000108164;-0.00666499999999	0	0	BSF2	A	tr|A0A1Z2RU91|A0A1Z2RU91_HERIL
AEFLELPFK	2.2e-05	2	1092.58	547.305	0.0095	8.69498	-	3152.16	50	0.0013820000000066557;-0.004031999999995151;0.010539500000021462;-0.0025279999999838765;0.0070580000000290966;-0.0019154999999670963;0.03964649999994663;0.003856000000041604;0.0013919999999814081;-0.0040220000000772416;-0.0027620000000752043;0.002473999999949683;4.0999999993118763E-4;8.169999998699495E-4;0.009752999999932399;0.007338999999888074;-0.006254000000126325;-0.015175500000026432;0.00103…	0	0	YW13	A	tr|D1MYQ7|D1MYQ7_TENMO
	0.00046	2	1092.58	547.303	0.0044	4.02715	-	2706.19	50	-0.003617999999988797;0.007942000000014104;-0.004527999999993426;-0.007941999999957261;0.006994000000020151;-0.03991549999997801;-0.0036080000000140444;-0.004762000000027911;-0.003526000000078966;-0.011590000000069267;-0.004183000000125503;-0.005247000000	0	0	YW13	B	tr|D1MYQ7|D1MYQ7_TENMO
	0.00097	2	1092.58	547.303	0.0045	4.11867	-	3147.15	50	-0.0066179999999747;-0.029898500000058448;4.7200000000202635E-4;9.939999999915017E-4;-0.030939500000044973;-0.006607999999999947;0.0052379999999629945;4.739999999401334E-4;-0.009590000000059717;8.169999998699495E-4;-0.004247000000077605;0.0023389999998926	0	0	YW13	A	tr|D1MYQ7|D1MYQ7_TENMO
	0.0052	2	1092.58	547.301	0.0017	1.55594	-	3172.73	50	-0.002617999999984022;0.010513000000003103;-0.0025279999999838765;-0.003941999999995005;0.003994000000034248;-0.006599000000051092;6.180000000313157E-4;-0.03996399999999767;0.014060499999970943;-0.0026080000000092696;-0.028134000000022752;0.00323799999995	0.00120192	0.0010395	YW10	A	tr|D1MYQ7|D1MYQ7_TENMO
	0.0054	2	1092.58	547.303	0.0047	4.30172	-	3162.93	50	-0.002617999999984022;0.007539500000007138;9.420000000091022E-4;-5.280000000027485E-4;-9.420000000091022E-4;-0.013915499999967551;0.036646499999960724;-0.0026080000000092696;0.001237999999943895;-0.0015260000000694163;-0.001590000000078362;-0.002183000000	0	0	YW11	A	tr|D1MYQ7|D1MYQ7_TENMO
	0.017	2	1092.59	547.3	-0.001	-0.915261	-	3157.23	50	-0.0056179999999983465;0.010539500000021462;-0.015180499999985386;-0.0035279999999886513;-0.005942000000004555;0.008965499999931126;0.036646499999960724;-0.005608000000023594;0.0014739999999164866;0.006409999999902993;-0.004183000000125503;-0.007247000000	0.00256904	0.00250156	YW11	A	tr|D1MYQ7|D1MYQ7_TENMO
	0.02	2	1092.58	547.302	0.0024	2.19663	-	3177.9	50	-0.0056179999999983465;-5.7999999995672624E-5;-0.004471999999964282;-0.0015279999999791016;-0.004941999999971358;0.01760300000000825;0.03164649999996527;-0.005608000000023594;0.001237999999943895;-0.0015260000000694163;-5.900000001020089E-4;-0.00818300000	0.0035057	0.00325998	YW10	A	tr|D1MYQ7|D1MYQ7_TENMO
	0.026	2	1092.59	547.301	0.0014	1.28136	-	3162.53	50	-6.179999999744723E-4;-0.03447199999999384;0.0456290000000763;0.0014720000000068012;-0.006941999999980908;0.0290604999999573;-6.079999999997199E-4;-0.0015260000000694163;0.009409999999888896;-0.013247000000092157;0.0043389999999590145;-0.01574300000004314	0.00113186	0.00103627	YW12	A	tr|D1MYQ7|D1MYQ7_TENMO
	0.11	2	1092.59	547.303	0.006	5.49156	-	2690.14	45	0.018871000000103777;0.0029020000000059554;0.0014720000000068012;0.010058000000015;0.026957999999922322;0.0034739999999260363;0.00740999999993619;-0.0011830000000827567;-2.47000000058506E-4;-0.031217000000026474	0.00821168	0.00813008	YW9	B	tr|D1MYQ7|D1MYQ7_TENMO
	0.12	2	1092.58	547.302	0.004	3.66104	-	2695.63	50	-0.0016179999999792471;0.008539500000011913;0.006472000000002254;-0.0019419999999854554;-0.009915499999976873;-0.02296400000000176;-0.03355299999998351;-0.0016080000000044947;0.004473999999902389;0.012816999999927248;-0.007247000000120352;-0.0116610000001	0.00818182	0.00813008	YW9	B	tr|D1MYQ7|D1MYQ7_TENMO
AELNEFLTR	0.0006	2	1091.56	547.292	1.007	922.532	-	2347.51	50	-5.280000000027485E-4;0.03296799999998257;0.008025999999972555;-4.4450000001461376E-4;-0.01175600000001964;0.003503999999992402;-0.004175000000032014;7.609999999544925E-4;3.469999999197171E-4;0.0027539999998680287;-1.7300000013165118E-4;0.0017629999998689	0	0	YW13	A	tr|A0A077CUU1|A0A077CUU1_TENMO
	0.0035	2	1091.56	546.789	0.0026	2.38191	-	2355.7	50	3.8200000000188084E-4;0.018928999999843654;-0.024135000000114815;-5.280000000027485E-4;-0.00911200000007284;0.014725499999883596;-0.01175600000001964;0.004086999999913132;0.03856699999994362;-0.0024960000000078253;-0.008175000000051114;-0.00623900000005051;-0.0046530000000757354;-0.003246000000103777;0.001826999999934742;-0.005237000000079206;3.8699999993241363E-4;0.00836999999995669;0.0033059999…	0.00131406	0.0010395	YW10	A	tr|A0A077CUU1|A0A077CUU1_TENMO
	0.0093	2	1091.56	546.792	0.0073	6.68767	-	2345.7	50	-0.0056179999999983465;0.0059509999999249885;-0.0025279999999838765;-0.003592000000026019;0.019887999999923522;0.03703200000001061;0.002040999999962878;-0.013756000000000768;0.002824999999972988;-2.3900000007870403E-4;0.0023469999998724234;0.0117539999998	0.00139958	0.00134318	YW11	A	tr|A0A077CUU1|A0A077CUU1_TENMO
AESGVSDESLNK	0.0012	2	1234.57	618.291	-0.0012	-0.972001	-	281.892	50	-6.179999999744723E-4;0.04306500000018332;0.029456999999979416;-0.010527999999993654;0.01757750000004421;-4.5999999997548E-4;0.02487750000000233;0.04602099999999609;0.038457000000107655;-6.079999999997199E-4;-0.017535000000066248;-0.0017260000000760556;-0	0	0	YW13	B	tr|Q7YWD5|Q7YWD5_TENMO
	0.058	2	1234.57	618.294	0.005	4.05	-	290.034	50	0.023867499999937536;-0.047991999999965174;0.014277500000048349;0.04236500000001797;0.0014720000000068012;4.4400000001587614E-4;0.0235974999999371;-0.006459999999947286;0.03787749999992229;-0.00590300000010302;0.01606899999990219;0.017190999999911583;-0.011085000000036871;-0.005249000000048909;0.0235974999999371;0.04639449999990575	0.00248756	0.00238663	YW10	B	tr|Q7YWD5|Q7YWD5_TENMO
AESGVSEESLNK	4.3e-06	2	1248.58	625.297	-0.005	-4.00454	-	305.711	50	0.010067499999991014;-0.0016179999999792471;0.0034760000000346736;-0.001963999999986754;-0.005978999999967982;0.031714999999962856;0.04547700000000532;4.7200000000202635E-4;-0.0035560000000032232;-0.004019999999968604;-0.005433999999979733;0.0403519999999844;0.016577500000039436;0.00977249999994001;-0.008995999999967808;-0.0014599999999518332;0.003126000000008844;0.029912000000081207;0.0320209999…	0	0	YW13	B	tr|Q7YWD7|Q7YWD7_TENMO;tr|Q27011|Q27011_TENMO
	6.5e-06	2	1248.58	625.299	-0.0014	-1.12127	-	272.195	50	3.8200000000188084E-4;0.039822000000071966;-0.02354749999994965;-0.0020729999999957727;-0.0070069999999304855;-0.006528000000002976;-0.0020199999999590545;0.018577500000020564;-0.004459999999994579;-0.009873999999967964;-0.007901999999944564;-0.007002499999941847;0.03402099999999564;0.037807000000043445;3.9199999997663326E-4;-0.003275000000030559;-0.0013390000000867985;-0.0023670000001629887;-0.0…	0	0	YW9	B	tr|Q27011|Q27011_TENMO;tr|Q7YWD7|Q7YWD7_TENMO
	1.8e-05	2	1248.58	625.296	-0.0061	-4.88554	-	280.258	50	0.0080600000000004;-0.002617999999984022;-0.008523999999965781;0.01645250000001397;0.033477000000004864;-5.280000000027485E-4;0.01557750000003466;-0.002995999999996002;0.006540000000029522;-0.034947500000043874;0.031021000000009735;0.03580700000009074;-0.0026080000000092696;-0.005275000000040109;-0.0053670000001488916;-0.007960000000139189;-0.0035530000001244844;-5.810000001247317E-4;4.9999998736…	0	0	YW10	B	tr|Q27011|Q27011_TENMO;tr|Q7YWD7|Q7YWD7_TENMO
	2.1e-05	2	1248.58	625.3	0.0015	1.20136	-	274.985	50	0.027067500000043765;0.0013820000000066557;-0.01052399999997533;-0.004564999999956854;0.031476999999995314;-5.280000000027485E-4;0.015444000000002234;0.0019800000000032014;0.003945000000044274;0.018352000000049884;0.01957750000002534;0.02677249999999276;-0.0014599999999518332;0.016125999999985652;0.04691200000013396;0.030636500000014166;-0.001510000000052969;0.03802100000001474;0.0358070000000907…	0	0	YW9	B	tr|Q27011|Q27011_TENMO;tr|Q7YWD7|Q7YWD7_TENMO
	5.1e-05	2	1248.58	625.303	0.007	5.60636	-	293.017	50	-0.013188499999955638;-0.025291000000038366;0.012091500000025235;0.03589900000002899;-0.0035000000001446097;0.002472000000011576;0.0044440000000349755;-0.003019999999992251;0.021351999999978943;0.005540000000053169;0.022525000000030104;0.03402099999999564	0	0	YW10	A	tr|Q27011|Q27011_TENMO;tr|Q7YWD7|Q7YWD7_TENMO
	0.0021	2	1248.58	625.294	-0.0099	-7.92899	-	274.446	50	-0.0025239999999939755;-0.03196399999995947;0.03947699999997667;-0.004527999999993426;-5.55999999960477E-4;0.023324000000002343;-4.5999999997548E-4;-0.03517999999985477;-0.017356999999975642;-0.02697899999998299;0.034807000000114385;-0.002275000000054206;	0	0	YW10	B	tr|Q7YWD7|Q7YWD7_TENMO;tr|Q27011|Q27011_TENMO
	0.0048	2	1248.58	625.293	-0.012	-9.61089	-	281.43	50	-0.0066179999999747;0.02435400000001664;-0.011524000000008527;-0.02482750000001488;0.0010359999999991487;0.030476999999962118;-0.0025279999999838765;-0.0015559999999936736;-0.007019999999954507;0.011577500000043983;-0.0054599999999709325;-0.00587400000000	0	0	YW13	B	tr|Q7YWD7|Q7YWD7_TENMO;tr|Q27011|Q27011_TENMO
	0.023	2	1248.58	625.301	0.0039	3.12354	-	293.315	46	-0.003939999999943211;-6.179999999744723E-4;0.008476000000030126;-0.03576599999996688;-0.017600000000015825;0.002472000000011576;0.004980000000045948;-0.009433999999998832;0.01757750000004421;-0.023282499999993433;-9.959999999864522E-4;0.03402099999999564	0.000925069	0.000862069	YW10	B	tr|Q7YWD7|Q7YWD7_TENMO;tr|Q27011|Q27011_TENMO
	0.049	2	1248.58	625.3	0.0019	1.52173	-	305.587	50	0.011234000000058586;-0.02018849999996064;0.009927000000004682;-0.0015279999999791016;0.033566000000007534;0.006540000000029522;0.035021000000028835;0.030807000000095286;0.035273999999930084;0.0027249999999412466;-0.0013670000001297922;-0.0025530000001481312;-0.005581000000120184;-0.02148699999997916;0.015369999999961692;0.035269999999968604;2.0599999993464735E-4;-0.0028220000001510925;0.02626399…	0.00376175	0.00363857	YW13	A	tr|Q27011|Q27011_TENMO;tr|Q7YWD7|Q7YWD7_TENMO
AETGISEETLTK	1.2e-09	2	1277.63	639.82	-0.01	-7.82696	-	1076.11	50	-0.004632499999956963;-0.002617999999984022;0.0031749999999988177;0.0359609999999293;0.03479899999996405;-0.001265000000046257;-0.0035279999999886513;-0.002207000000055359;-0.00267100000002074;-0.0017350000000533328;-0.005079499999965265;-0.00311100000004	0	0	YW13	B	tr|Q7YWD6|Q7YWD6_TENMO
	7.3e-09	2	1277.63	639.822	-0.0068	-5.32234	-	1098.33	50	-0.002617999999984022;-0.007825000000025284;0.02896099999998114;0.03279900000001135;-0.009265000000027612;-0.0035279999999886513;-0.005207000000041262;-0.00267100000002074;-0.002735000000029686;0.011050999999952182;-0.00296799999998143;-0.0106470000000626	0	0	YW13	B	tr|Q7YWD6|Q7YWD6_TENMO
	2.1e-08	2	1277.63	639.824	-0.0025	-1.95674	-	919.678	50	0.0042174999999815554;3.8200000000188084E-4;0.005174999999951524;0.04796099999987291;0.005098999999859188;-0.0015279999999791016;0.0027929999999400934;3.289999999651627E-4;-0.011735000000044238;0.03805099999988215;-0.027726500000085252;0.0039204999999356005;-0.0021110000000135187;-0.008175000000051114;0.017337999999938347;-0.013218000000165375;3.9199999997663326E-4;-0.004091000000130407;-0.005363…	0	0	YW10	B	tr|Q7YWD6|Q7YWD6_TENMO
	4.1e-08	2	1277.63	639.826	0.0011	0.860966	-	1032.7	50	0.001217500000052496;-0.002617999999984022;-0.005825000000015734;0.045960999999920205;-0.005737000000010539;-2.6500000001306034E-4;-0.0035279999999886513;-0.010207000000036714;-0.0036709999999970933;0.019112999999947533;9.205000000065411E-4;-0.0011110000000371656;0.0037819999998873755;-0.01728000000002794;-0.0026080000000092696;0.001972999999992453;0.006908999999893695;-0.008770000000140499;-0.00…	0	0	YW13	B	tr|Q7YWD6|Q7YWD6_TENMO
	6.1e-08	2	1277.63	639.827	0.0038	2.97425	-	851.971	50	0.008217500000000655;-0.0016179999999792471;0.03479899999996405;0.005008499999973992;-5.280000000027485E-4;0.0017929999999637403;0.006328999999993812;0.0079204999999547;-0.0021110000000135187;-0.0016080000000044947;-0.0030270000000314212;-0.00709100000011631;-0.0017700000001354965;-0.003363000000149441;-0.008956000000125641;-9.84000000130436E-4;0.008951999999908367;-0.0015120000001616063;-0.00319…	0	0	YW9	B	tr|Q7YWD6|Q7YWD6_TENMO
	6.3e-08	2	1277.63	639.82	-0.0093	-7.27908	-	1061.87	50	-0.010782500000004802;-0.0056179999999983465;-0.005825000000015734;0.02496099999996204;-2.6500000001306034E-4;-0.0025279999999838765;-0.0012070000000221626;-0.00467100000003029;-0.004735000000039236;-0.011079500000050757;0.001352999999937765;-0.0031110000	0	0	YW13	B	tr|Q7YWD6|Q7YWD6_TENMO
	7.1e-08	2	1277.63	639.822	-0.0053	-4.14829	-	1037.03	50	-0.00578250000000935;-0.002617999999984022;-0.0038250000000061846;0.03296099999988655;-0.006737000000043736;-0.0012800000000083855;-0.0015279999999791016;-0.0012070000000221626;-0.00467100000003029;-0.021735000000035143;-0.0060795000000553046;-0.003111000	0	0	YW13	B	tr|Q7YWD6|Q7YWD6_TENMO
	1.1e-07	2	1277.63	639.824	-0.0017	-1.33058	-	790.326	50	0.0172099999999773;-6.179999999744723E-4;-0.001297000000022308;-0.0038250000000061846;0.0399609999999484;-9.010000001126173E-4;-0.004527999999993426;-0.0032070000000317123;-0.001671000000044387;-0.0031110000000467153;-0.0011750000000461114;0.011192999999934727;-6.079999999997199E-4;-0.0012870000000475557;-0.004027000000007774;-0.0030910000000972104;-0.0017700000001354965;0.0036369999999124047;-0.…	0	0	YW9	B	tr|Q7YWD6|Q7YWD6_TENMO
	1.6e-07	2	1277.63	639.823	-0.005	-3.91348	-	1065.1	50	-0.0037824999999429565;-0.0016179999999792471;-0.0038250000000061846;0.03396099999997659;-0.00405799999998635;-0.005265000000008513;-0.005216000000018539;-0.0035279999999886513;-0.002207000000055359;-0.001671000000044387;-0.0040794999999889114;-0.00211100	0	0	YW13	B	tr|Q7YWD6|Q7YWD6_TENMO
	1.8e-07	2	1277.63	639.823	-0.0042	-3.28733	-	867.839	50	-0.0037824999999429565;-0.00861799999998425;-0.04444600000010723;0.0377990000000068;-0.0035279999999886513;-0.03720700000002353;0.005328999999960615;0.004264999999975316;-0.0040794999999889114;0.0027819999999110223;-0.03130799999996725;-0.0224940000000515	0	0	YW9	B	tr|Q7YWD6|Q7YWD6_TENMO
			1277.63	639.821	-0.0079	-6.1833	-	805.107	50	-0.010782500000004802;-0.009617999999989024;0.001174999999989268;0.008146999999894433;0.04296099999987746;-0.003737000000057833;-0.0035279999999886513;-0.0012070000000221626;-0.0036709999999970933;-0.0037630000000490327;-0.011079500000050757;-6.4700000001	0	0	YW9	B	tr|Q7YWD6|Q7YWD6_TENMO
	1.9e-07	2	1277.63	639.824	-0.0027	-2.11328	-	1084.02	50	-0.007782499999962056;-0.003617999999988797;-0.0028250000000298314;0.026960999999914748;0.03579899999999725;-0.0072650000000180626;-0.0025279999999838765;-0.0032070000000317123;-0.001671000000044387;-0.012735000000020591;-0.00807950000000801;-0.0026470000	0	0	YW13	B	tr|Q7YWD6|Q7YWD6_TENMO
	2.8e-07	2	1277.63	639.824	-0.0024	-1.87847	-	1109.2	50	0.0022099999999909414;-0.002617999999984022;1.749999999560714E-4;0.034960999999952946;0.0337989999999877;0.0037349999999491956;0.0014720000000068012;-0.002207000000055359;-0.00267100000002074;-0.011763000000087231;8.889999999723841E-4;-0.00221800000008443;-0.0026080000000092696;0.01975599999991573;-0.006027000000017324;-0.004091000000130407;-0.003770000000145046;0.0016369999998460116;-0.007956000…	0	0	YW13	B	tr|Q7YWD6|Q7YWD6_TENMO
	4.2e-07	2	1277.63	639.826	0.0016	1.25231	-	1102.7	50	-0.011782499999981155;-0.0016179999999792471;0.004174999999975171;0.04096099999992475;0.0367989999999736;-0.006280000000003838;-0.0015279999999791016;-0.028207000000008975;0.0013289999999983593;-0.01207950000002711;-0.0036470000000576874;-1.11000000003969	0	0	YW13	B	tr|Q7YWD6|Q7YWD6_TENMO
	5.7e-07	2	1277.63	639.824	-0.0014	-1.09578	-	826.173	50	0.0032100000000809814;-6.179999999744723E-4;-0.004825000000039381;0.0359609999999293;0.03579899999999725;-0.00426500000003216;-0.0035279999999886513;-0.002207000000055359;3.289999999651627E-4;0.003264999999998963;-0.00664700000004359;8.889999999723841E-4;0.03603200000000584;-6.079999999997199E-4;-0.005027000000012549;-0.006091000000139957;0.002229999999883603;0.0016369999998460116;0.0160439999998…	0	0	YW9	B	tr|Q7YWD6|Q7YWD6_TENMO
	6.4e-07	2	1277.63	639.823	-0.0048	-3.75694	-	1050.86	50	0.007217500000024302;-0.002617999999984022;0.004174999999975171;0.03396099999997659;-0.0012010000000373111;-0.001265000000046257;-0.0025279999999838765;-0.0012070000000221626;-0.00467100000003029;-0.0017350000000533328;0.006920499999978347;-0.0011110000000371656;0.002824999999972988;0.0027819999999110223;-0.0026080000000092696;-0.03862300000014329;-0.020434499999964828;-0.0010270000000218715;-0.0…	0	0	YW13	B	tr|Q7YWD6|Q7YWD6_TENMO
	6.5e-07	2	1277.63	639.823	-0.0042	-3.28733	-	1115.19	50	0.0013820000000066557;-0.0018249999999966349;0.0367989999999736;0.007719999999949323;-5.280000000027485E-4;-0.03820700000005672;-6.710000000111904E-4;0.033032000000019934;-0.03564700000003995;-0.0031110000000467153;0.0013919999999814081;-0.04143449999992299;-0.004027000000007774;-0.0017700000001354965;-3.6300000010669464E-4;-0.0019560000001774824;-0.0029840000000831424;-0.0020480000001725784;0.00…	0	0	YW13	B	tr|Q7YWD6|Q7YWD6_TENMO
	7.6e-07	2	1277.63	639.826	0.0013	1.01751	-	1024.95	50	0.012209999999981846;-0.0016179999999792471;0.04496099999994385;-3.03500000029544E-4;-0.02755899999999656;-0.0037520000000199616;0.009719999999958873;-0.039870500000120046;-0.005527999999998201;-0.007671000000016193;-0.013735000000053788;-0.006111000000032618;-0.0016080000000044947;-2.9850000009901123E-4;0.0029089999998745952;2.2999999987405317E-4;-3.6300000010669464E-4;0.002043999999841617;0.002…	0	0	YW13	B	tr|Q7YWD6|Q7YWD6_TENMO
	1e-06	2	1277.63	639.823	-0.0034	-2.66117	-	934.291	50	-0.004617999999993572;-0.0027370000000246364;0.0407989999999927;-0.0015279999999791016;-0.001671000000044387;-0.019735000000025593;-0.0011110000000371656;-0.004608000000018819;0.002972999999968806;-0.0010910000000876607;-7.700000001591434E-4;0.00763699999	0	0	YW10	B	tr|Q7YWD6|Q7YWD6_TENMO
	1.1e-06	2	1277.63	639.827	0.0034	2.66117	-	1105.46	50	-0.0037824999999429565;-6.179999999744723E-4;-0.0018249999999966349;0.03479899999996405;-0.0025279999999838765;-0.0032070000000317123;-0.00267100000002074;-0.0040794999999889114;0.03403199999999629;-0.0021110000000135187;-2.1800000013172394E-4;-0.03630799	0	0	YW13	B	tr|Q7YWD6|Q7YWD6_TENMO
	1.7e-06	2	1277.63	639.826	0.0012	0.939236	-	841.809	50	-0.002617999999984022;-8.250000000202817E-4;-0.0058530000000018845;0.03579899999999725;-2.6500000001306034E-4;-0.0015279999999791016;-2.0700000004580943E-4;-0.00267100000002074;0.027032000000019707;-0.0021110000000135187;0.010781999999835534;-0.0393080000	0	0	YW9	B	tr|Q7YWD6|Q7YWD6_TENMO
	2.4e-06	2	1277.63	639.829	0.0083	6.49638	-	1124.7	50	0.0022099999999909414;-0.003617999999988797;0.004174999999975171;0.025960999999938394;0.03479899999996405;-0.009280000000046584;-0.0025279999999838765;0.004328999999984262;-0.001968000000005077;-0.007647000000019943;-0.0036080000000140444;-0.026623000000085995;-0.00843449999990753;-0.004027000000007774;-0.00709100000011631;0.002229999999883603;6.369999998696585E-4;-0.004956000000106542;1.59999998…	0	0	YW13	B	tr|Q7YWD6|Q7YWD6_TENMO
	2.7e-06	2	1277.63	639.824	-0.0031	-2.42636	-	946.043	50	2.175000000761429E-4;-0.01685300000008283;0.013960999999881096;0.03879899999998315;0.0014720000000068012;0.003329000000007909;0.004264999999975316;-7.949999996981205E-5;0.020200499999987187;-0.033308000000033644;-0.00909100000012586;0.002229999999883603;-0.008363000000144893;-0.004956000000106542;0.0010159999998222702;9.519999998701678E-4;-0.008512000000223452;-0.003191000000015265;-0.00793650000…	0	0	YW10	B	tr|Q7YWD6|Q7YWD6_TENMO
			1277.63	639.827	0.0039	3.05252	-	942.958	50	0.006210000000010041;-0.003617999999988797;0.010174999999946976;0.01896099999987655;2.6299999996126644E-4;0.041798999999969055;-0.003264999999998963;-0.005527999999998201;0.029328999999961525;8.889999999723841E-4;-0.0036080000000140444;-0.006027000000017324;0.002229999999883603;-0.005363000000102147;-0.005956000000196582;0.0010159999998222702;0.00148799999988114;-0.003191000000015265;-0.005783999…	0	0	YW10	B	tr|Q7YWD6|Q7YWD6_TENMO
	2.9e-06	2	1277.63	639.826	0.0014	1.09577	-	848.15	50	0.001217500000052496;-0.0018249999999966349;-0.023446000000035383;0.03396099999997659;0.03879899999998315;0.007734999999968295;0.009098999999878288;-0.0025279999999838765;0.006792999999959193;0.0023289999999747124;0.023402000000032785;9.205000000065411E-4;8.889999999723841E-4;0.02291699999989305;-0.04162300000007235;-0.023434499999893887;-0.0030270000000314212;-0.005770000000154596;0.003636999999…	0	0	YW9	B	tr|Q7YWD6|Q7YWD6_TENMO
	6.3e-06	2	1277.63	639.824	-0.0018	-1.40885	-	799.489	50	0.005210000000033688;-0.0028250000000298314;-0.02351299999997991;-0.007280000000037035;0.003098999999906482;-5.280000000027485E-4;-0.0012070000000221626;-0.00267100000002074;-0.012111000000004424;0.0018249999999966349;-0.009218000000146276;-0.004027000000007774;-9.10000001113076E-5;0.003229999999859956;0.0016369999998460116;-0.0019560000001774824;-0.0049840000001495355;9.519999998701678E-4;-0.013…	0	0	YW9	B	tr|Q7YWD6|Q7YWD6_TENMO
	8.7e-06	2	1277.63	639.824	-0.003	-2.34809	-	966.156	50	0.007209999999986394;-0.0076179999999794745;0.007174999999961074;-0.039793000000003076;0.0367989999999736;-0.00226500000002261;4.7200000000202635E-4;-0.045207000000061726;0.012781999999901927;-0.028807000000028893;-0.007608000000004722;0.009972999999973808;-0.004770000000121399;0.0036369999999124047;0.006043999999860716;-9.84000000130436E-4;0.01295199999981378;-0.006512000000157059;0.006808999999…	0	0	YW10	B	tr|Q7YWD6|Q7YWD6_TENMO
	9.2e-06	2	1277.63	639.825	0.0002	0.156539	-	832.789	50	-6.179999999744723E-4;-0.0022970000000555046;1.749999999560714E-4;0.03479899999996405;-0.0025279999999838765;-2.0700000004580943E-4;0.022328999999956523;-0.006735000000048785;0.03503200000000106;0.0018890000000055807;7.819999998446292E-4;-6.07999999999719	0	0	YW9	B	tr|Q7YWD6|Q7YWD6_TENMO
	9.3e-06	2	1277.63	639.821	-0.0089	-6.966	-	1042.38	50	-0.004617999999993572;1.749999999560714E-4;0.03396099999997659;-0.001265000000046257;-0.006280000000003838;-0.004527999999993426;-0.0032070000000317123;-0.0036709999999970933;-0.007735000000025138;0.019050999999876694;-0.0036470000000576874;-0.00411100000	0	0	YW13	B	tr|Q7YWD6|Q7YWD6_TENMO
	9.7e-06	2	1277.63	639.824	-0.0031	-2.42636	-	811.022	50	-0.002617999999984022;-0.01982500000002574;0.041960999999901105;0.009734999999977845;-0.003558999999995649;0.020247999999980948;0.002472000000011576;0.029328999999961525;-0.009763000000020838;0.0023529999999709617;-1.1100000000396903E-4;7.819999998446292E	0	0	YW9	B	tr|Q7YWD6|Q7YWD6_TENMO
	1e-05	2	1277.63	639.823	-0.005	-3.91348	-	796.129	50	0.013210000000071886;0.0023820000000114305;0.010702999999978147;-0.02182500000003529;0.00979899999998679;-0.013265000000046712;0.027520999999978812;-0.01890100000014172;-0.004352000000153566;-0.0015279999999791016;0.007792999999935546;0.010328999999956068;0.0018890000000055807;-0.010218000000122629;0.002391999999986183;0.010712999999952899;9.089999998650455E-4;-0.0027700000001118497;-0.0093630000…	0	0	YW9	B	tr|Q7YWD6|Q7YWD6_TENMO
			1277.63	639.826	0.0017	1.33058	-	952.487	50	-0.01778249999995296;-6.179999999744723E-4;0.005174999999951524;0.0439609999999675;0.0367989999999736;-0.025265000000047166;-0.0025279999999838765;-0.004207000000064909;-0.00267100000002074;-0.018079499999998916;0.002888999999981934;-0.020307999999999993;	0	0	YW10	B	tr|Q7YWD6|Q7YWD6_TENMO
	1.8e-05	2	1277.63	639.823	-0.0033	-2.5829	-	922.491	50	0.008217500000000655;-0.0016179999999792471;-0.0038250000000061846;-0.005057999999991125;-0.003264999999998963;0.016847999999981766;0.03413699999998698;-0.0015279999999791016;-0.002207000000055359;-0.0036709999999970933;-0.01975849999996626;0.0079204999999547;0.0018890000000055807;-0.0016080000000044947;-0.004027000000007774;0.004908999999884145;-0.012770000000159598;0.0070439999998370695;-0.0049…	0	0	YW10	B	tr|Q7YWD6|Q7YWD6_TENMO
	2.5e-05	2	1277.63	639.826	0.0028	2.19155	-	787.163	50	0.009217499999977008;-0.0016179999999792471;0.04696099999989656;0.0017349999999964894;0.0070989999999255815;-0.004527999999993426;-2.0700000004580943E-4;-0.001671000000044387;-0.007735000000025138;0.008920499999931053;0.0018890000000055807;-2.1800000013172394E-4;0.02991699999984121;-0.0016080000000044947;-0.0366230000000769;-0.0022440000001324734;-0.018434499999898435;0.0129089999998655;-7.700000…	0	0	YW9	B	tr|Q7YWD6|Q7YWD6_TENMO
	2.8e-05	2	1277.63	639.824	-0.0014	-1.09578	-	928.315	50	0.001217500000052496;-0.0076179999999794745;0.0061749999999847205;0.012960999999904743;0.006567999999958829;0.017784000000006017;-0.0015279999999791016;0.0017929999999637403;0.003329000000007909;9.205000000065411E-4;0.001352999999937765;-0.0011110000000371656;7.819999998446292E-4;-0.007608000000004722;-0.038434499999880245;-0.008027000000026874;0.007908999999870048;-0.0027700000001118497;-0.00636…	0	0	YW10	B	tr|Q7YWD6|Q7YWD6_TENMO
	3.2e-05	2	1277.63	639.826	0.0009	0.704427	-	829.803	50	-0.0027824999999666034;3.8200000000188084E-4;0.024238999999965927;0.03479899999996405;0.022719999999992524;0.0014720000000068012;0.0027929999999400934;-0.00467100000003029;-0.0030795000000125583;-0.008111000000042168;-0.011175000000037016;-0.0027959999999	0	0	YW9	B	tr|Q7YWD6|Q7YWD6_TENMO
	3.8e-05	2	1277.63	639.825	-0.0005	-0.391348	-	931.236	50	0.007217500000024302;-6.179999999744723E-4;0.00817499999999427;0.002942000000018652;0.03879899999998315;-0.004527999999993426;0.0013289999999983593;-0.002735000000029686;0.006920499999978347;-0.009647000000029493;-0.0011110000000371656;0.0018249999999966349;-0.010218000000122629;-8.070000000088839E-4;-6.079999999997199E-4;0.0029089999998745952;0.0036369999999124047;-9.560000002011293E-4;0.0070159…	0	0	YW10	B	tr|Q7YWD6|Q7YWD6_TENMO
				639.825	0.0005	0.391348	-	925.659	50	0.0062175000000479486;0.0061749999999847205;-0.01220100000000457;-0.00226500000002261;0.029691999999840846;0.0014720000000068012;-0.015207000000032167;-0.001671000000044387;0.005920500000001994;0.0048889999999914835;-0.008175000000051114;0.005972999999983131;-0.005770000000154596;0.005636999999865111;-0.004956000000106542;-0.003984000000173182;0.007951999999818327;0.008487999999829299;-0.00319100…	0	0	YW10	B	tr|Q7YWD6|Q7YWD6_TENMO
	4.1e-05	2	1277.63	639.823	-0.0045	-3.52213	-	823.226	50	-0.0056179999999983465;-0.03185300000006919;-2.6500000001306034E-4;0.004691999999863583;0.016098999999826447;0.002472000000011576;-0.0021110000000135187;-0.007175000000017917;-0.022795999999971173;0.021992500000010295;-0.005608000000023594;-0.004027000000	0	0	YW9	B	tr|Q7YWD6|Q7YWD6_TENMO
	4.5e-05	2	1277.63	639.825	-0.0008	-0.626157	-	861.088	50	0.0042174999999815554;-0.015617999999989252;0.020960999999942942;0.03279900000001135;-0.008265000000051259;0.0014720000000068012;7.929999999873871E-4;3.289999999651627E-4;-0.01575850000006085;0.0039204999999356005;-1.1100000000396903E-4;-0.0156080000000145;-2.700000001709668E-5;-0.006091000000139957;-0.006770000000130949;-0.003363000000149441;0.004043999999794323;0.0030159999998886633;0.005951999…	0	0	YW9	B	tr|Q7YWD6|Q7YWD6_TENMO
	5.1e-05	2	1277.63	639.825	0.0006	0.469618	-	818.686	50	0.009210000000052787;-0.003617999999988797;0.0032390000000077634;-0.010825000000011187;0.04896099999996295;-0.012265000000013515;-0.0025279999999838765;-0.005207000000041262;0.008329000000003361;-0.020735000000001946;-0.0051109999999994216;-0.0036080000000140444;-0.00509100000010676;-0.005363000000102147;-0.009956000000101994;1.5999999845917046E-5;-0.01404800000011619;-0.0015120000001616063;0.016…	0	0	YW9	B	tr|Q7YWD6|Q7YWD6_TENMO
	5.3e-05	2	1277.63	639.824	-0.0023	-1.8002	-	808.313	50	0.0032175000000052023;-0.005200999999999567;-0.016265000000032614;0.02609899999993104;4.7200000000202635E-4;-0.005207000000041262;-0.001671000000044387;-0.002735000000029686;0.008236999999894579;0.0029204999999592474;-0.004111000000023068;0.04233799999997245;0.005781999999840082;-0.02062300000011419;-0.002434499999935724;0.0129089999998655;0.002229999999883603;0.0026369999998223648;4.399999988891…	0	0	YW9	B	tr|Q7YWD6|Q7YWD6_TENMO
	5.4e-05	2	1277.63	639.828	0.0053	4.14829	-	1118.08	50	0.005217500000071595;-0.0016179999999792471;0.002174999999965621;0.03579899999999725;0.00379299999997329;0.003329000000007909;0.0049205000000256405;0.002888999999981934;-0.0016080000000044947;9.729999999876782E-4;-0.0017700000001354965;0.0036369999999124047;0.008043999999813423;-9.84000000130436E-4;-0.0010480000000825385;-0.008512000000223452;-0.01319100000000617;-0.03421000000014374;0.0049205000…	0	0	YW13	B	tr|Q7YWD6|Q7YWD6_TENMO
	6.7e-05	2	1277.63	639.824	-0.0018	-1.40885	-	1111.94	50	0.013210000000071886;-0.002617999999984022;-0.009825000000034834;-0.026853000000073735;0.037960999999882006;0.0367989999999736;-0.03520700000001398;0.002888999999981934;-0.0026080000000092696;9.089999998650455E-4;0.006229999999845859;-0.009363000000121247;-9.560000002011293E-4;0.00201599999991231;-0.004048000000125285;0.004487999999810199;-0.003191000000015265;-0.04621000000014419;0.0015759999998…	0	0	YW13	B	tr|Q7YWD6|Q7YWD6_TENMO
	7.3e-05	2	1277.63	639.826	0.0015	1.17404	-	774.046	50	-0.0027824999999666034;-0.03230350000001181;-0.003264999999998963;-0.0025279999999838765;0.012792999999987842;0.01732899999996107;-0.0030795000000125583;-0.0016470000000481377;-1.7500000001291482E-4;0.0032004999999344363;0.02487399999995432;-0.02962300000	0	0	YW9	B	tr|Q7YWD6|Q7YWD6_TENMO
	8.2e-05	2	1277.63	639.826	0.0009	0.704427	-	876.254	50	-0.01778249999995296;-0.004617999999993572;0.002174999999965621;0.045960999999920205;0.0337989999999877;-0.011671000000035292;0.023050999999895794;-0.018079499999998916;-9.68000000000302E-4;0.008352999999942767;-0.008111000000042168;0.021783999999968273;-	0	0	YW9	B	tr|Q7YWD6|Q7YWD6_TENMO
	9.8e-05	2	1277.63	639.826	0.0014	1.09577	-	793.339	50	-7.89999999938118E-4;-6.179999999744723E-4;0.004174999999975171;-0.018853000000035536;0.02671999999995478;-0.007527999999979329;-0.011207000000013068;-0.00267100000002074;-0.004735000000039236;-0.004647000000034041;0.0018890000000055807;-0.014068000000065	0	0	YW9	B	tr|Q7YWD6|Q7YWD6_TENMO
	0.00011	2	1277.63	639.823	-0.0046	-3.6004	-	913.216	50	0.03823899999997593;-0.00885300000004463;-0.03183900000004769;0.0017070000000103391;-0.0025279999999838765;-0.006207000000017615;-0.009671000000025742;-0.004735000000039236;-0.004111000000023068;-0.03186300000004394;-0.0446230000001151;-0.026434499999936634;9.729999999876782E-4;0.002229999999883603;0.018636999999898762;-9.84000000130436E-4;-0.0030480000001489316;-5.120000001852532E-4;-0.003191000…	0	0	YW10	B	tr|Q7YWD6|Q7YWD6_TENMO
				639.825	-0.0003	-0.234809	-	958.633	50	-0.009782500000028449;3.8200000000188084E-4;0.03179899999997815;-0.034207000000037624;-0.007671000000016193;-0.010079500000074404;-0.004111000000023068;0.0018249999999966349;-0.01849400000003243;3.9199999997663326E-4;-0.0010270000000218715;-0.007770000000	0	0	YW10	B	tr|Q7YWD6|Q7YWD6_TENMO
	0.00013	2	1277.63	639.823	-0.0033	-2.5829	-	955.495	50	-0.0037824999999429565;-6.179999999744723E-4;0.03296099999988655;0.03279900000001135;-0.006528000000002976;-0.030207000000018525;-0.0040794999999889114;-0.0021110000000135187;0.015992500000010068;-6.079999999997199E-4;-0.034030000000143446;-0.043623000000	0	0	YW10	B	tr|Q7YWD6|Q7YWD6_TENMO
	0.00017	2	1277.63	639.825	0.0005	0.391348	-	1127.63	50	-0.003617999999988797;-0.03285300000004554;0.025960999999938394;0.0377990000000068;0.0037349999999491956;-0.0032070000000317123;-9.68000000000302E-4;-0.0021110000000135187;-0.00621800000010353;-0.0036080000000140444;-0.007027000000022099;0.001908999999898	0	0	YW13	B	tr|Q7YWD6|Q7YWD6_TENMO
	0.00024	2	1277.63	639.825	0.0003	0.234809	-	893.757	46	0.02417499999995698;-0.025432000000023436;0.010472000000021353;-0.015670999999997548;0.002888999999981934;0.027595999999903142;0.023192999999992026;-0.006091000000139957;2.2999999987405317E-4;-0.0049840000001495355;0.001951999999846521;0.0034879999998338462;-0.03319099999998798;0.00949199999990924;-0.012210000000152377;-0.04362450000002127	0	0	YW10	B	tr|Q7YWD6|Q7YWD6_TENMO
	0.00029	2	1277.63	639.826	0.0014	1.09578	-	1121.03	50	0.002217500000028849;-6.179999999744723E-4;0.0367989999999736;4.7200000000202635E-4;0.006328999999993812;-0.02276300000005449;0.0019204999999828942;-0.008967999999981657;3.5299999996141196E-4;0.0018890000000055807;-0.006175000000041564;-6.079999999997199E-4;-0.0030270000000314212;0.005908999999860498;0.0026369999998223648;-0.006956000000172935;0.0030159999998886633;0.007951999999818327;0.00848799…	0	0	YW13	B	tr|Q7YWD6|Q7YWD6_TENMO
	0.00032	2	1277.63	639.825	0.0002	0.156539	-	901.875	50	0.004707000000053085;-0.0039010000001553635;0.04100099999993745;-0.0035279999999886513;-0.00467100000003029;-0.03159800000003088;8.889999999723841E-4;0.004797000000053231;0.031032000000010385;-0.0010270000000218715;-0.015091000000097665;0.006229999999845859;-0.008363000000144893;4.399999988891068E-5;-0.0019840000001067892;0.02195199999982833;-5.120000001852532E-4;-0.003936500000065735;0.014575999…	0	0	YW10	B	tr|Q7YWD6|Q7YWD6_TENMO
	0.00033	2	1277.63	639.823	-0.0046	-3.6004	-	904.626	50	-0.00578250000000935;-0.0016179999999792471;-0.007825000000025284;0.004146999999989021;0.026960999999914748;-0.013265000000046712;-0.006528000000002976;0.011328999999989264;-0.0060795000000553046;-0.0011110000000371656;0.01901700000001938;-2.1800000013172	0	0	YW10	B	tr|Q7YWD6|Q7YWD6_TENMO
	0.00041	2	1277.63	639.823	-0.0043	-3.36559	-	899.268	50	-7.89999999938118E-4;0.0023820000000114305;-0.008825000000001637;-0.04485300000010284;-0.0072650000000180626;-0.006735000000048785;0.01675199999999677;-0.0028870000000438267;-0.004111000000023068;-0.008218000000056236;0.011595999999826745;-0.0098070000000	0	0	YW10	B	tr|Q7YWD6|Q7YWD6_TENMO
	0.00044	2	1277.63	639.824	-0.0014	-1.09578	-	813.879	50	0.001217500000052496;-0.0056179999999983465;-0.010825000000011187;0.04296099999987746;0.03279900000001135;-0.005527999999998201;0.004792999999949643;3.289999999651627E-4;9.205000000065411E-4;0.003888999999958287;0.006781999999930122;0.010545999999919786;-0.005608000000023594;0.0029089999998745952;-0.009956000000101994;-9.84000000130436E-4;-0.0010480000000825385;0.0054879999997865525;-0.0031910000…	0	0	YW9	B	tr|Q7YWD6|Q7YWD6_TENMO
	0.00051	2	1277.63	639.822	-0.0057	-4.46137	-	978.818	50	0.005217500000071595;0.03179899999997815;-0.004527999999993426;0.00579299999998284;-6.710000000111904E-4;-0.015735000000006494;0.0049205000000256405;0.031032000000010385;-0.004111000000023068;-0.00496799999999098;0.0129089999998655;0.01363699999990331;0.011043999999856169;-0.003984000000173182;0.00148799999988114;-0.003191000000015265;0.0015329999999664778;-0.004228000000125576;0.0049205000000256…	0	0	YW10	B	tr|Q7YWD6|Q7YWD6_TENMO
	0.00058	2	1277.63	639.823	-0.0046	-3.6004	-	961.517	50	0.008210000000076434;0.005174999999951524;0.0377990000000068;0.014927000000000135;0.009098999999878288;4.7200000000202635E-4;-0.00467100000003029;0.0418889999999692;0.006781999999930122;-0.006027000000017324;-7.700000001591434E-4;-0.013363000000140346;-0.015956000000187487;-0.007984000000078595;0.004951999999889267;-0.003191000000015265;-0.0339045000000624;-0.031210000000157834;0.0079130000000304…	0	0	YW10	B	tr|Q7YWD6|Q7YWD6_TENMO
	0.00088	2	1277.63	639.823	-0.0041	-3.20906	-	937.474	50	-0.00578250000000935;0.0031749999999988177;0.04496099999994385;0.03579899999999725;-0.017265000000008968;-0.0035279999999886513;0.008792999999968742;0.0023289999999747124;-0.0060795000000553046;0.01935299999996687;8.889999999723841E-4;-0.01021800000012262	0	0	YW10	B	tr|Q7YWD6|Q7YWD6_TENMO
	0.00099	2	1277.63	639.823	-0.0048	-3.75694	-	1048	50	-0.00578250000000935;-0.003617999999988797;-8.250000000202817E-4;0.0399609999999484;-0.004737000000034186;7.349999999632928E-4;-0.0015279999999791016;-0.0012070000000221626;-6.710000000111904E-4;-0.005735000000015589;-0.0060795000000553046;-1.110000000039	0	0	YW13	B	tr|Q7YWD6|Q7YWD6_TENMO
	0.0011	2	1277.63	639.825	-0.0011	-0.860966	-	857.942	50	2.175000000761429E-4;-0.0056179999999983465;0.03696099999990565;0.0297989999999686;-0.0025279999999838765;-2.0700000004580943E-4;-0.00267100000002074;-7.949999996981205E-5;0.03403199999999629;0.003888999999958287;0.02561100000002625;0.019992500000000746;0.021192999999925632;-0.005608000000023594;-0.0020270000000266464;-0.0010910000000876607;0.003229999999859956;0.0030159999998886633;0.00595199999…	0	0	YW9	B	tr|Q7YWD6|Q7YWD6_TENMO
	0.0012	2	1277.63	639.825	0.0002	0.156539	-	838.609	50	-0.0076179999999794745;-0.0038250000000061846;0.03579899999999725;0.0017349999999964894;0.025521000000026106;0.0014720000000068012;-0.0012070000000221626;-0.00467100000003029;0.005888999999967837;0.028992499999986876;-0.007608000000004722;-9.1000000111307	0	0	YW9	B	tr|Q7YWD6|Q7YWD6_TENMO
	0.0021	2	1277.63	639.822	-0.0062	-4.85272	-	907.396	50	0.0032175000000052023;-0.0016179999999792471;0.002174999999965621;-0.028552499999989323;-0.0025279999999838765;-0.0066710000000398395;0.015264999999942575;0.0029204999999592474;-0.007310500000016873;-0.002983000000000402;-0.0016080000000044947;-2.700000001709668E-5;0.005229999999869506;-0.008956000000125641;1.5999999845917046E-5;-0.0020480000001725784;-0.0045120000002043525;-0.003191000000015265;…	0	0	YW10	B	tr|Q7YWD6|Q7YWD6_TENMO
	0.0024	2	1277.63	639.824	-0.0017	-1.33058	-	781.38	50	-0.0067900000000236105;-0.011617999999998574;0.005174999999951524;0.04796099999987291;-0.0020579999999768006;-0.0035279999999886513;-0.00267100000002074;-0.006111000000032618;0.010610999999926207;0.03503200000000106;-0.02331800000001749;-2.180000001317239	0	0	YW9	B	tr|Q7YWD6|Q7YWD6_TENMO
	0.0027	2	1277.63	639.821	-0.008	-6.26157	-	864.774	50	-0.010782500000004802;-0.0016179999999792471;-0.03185300000006919;0.03479899999996405;-0.036265000000014425;-0.03529300000002422;-0.0015279999999791016;-0.00267100000002074;0.014402000000018234;-0.011079500000050757;-0.00296799999998143;-0.007111000000008	0	0	YW9	B	tr|Q7YWD6|Q7YWD6_TENMO
	0.0028	2	1277.63	639.826	0.001	0.782696	-	916.896	50	0.005217500000071595;0.0013820000000066557;-0.0028250000000298314;0.045960999999920205;0.004472000000021126;-6.710000000111904E-4;0.0049205000000256405;-0.00820299999998042;0.0013919999999814081;-0.021623000000090542;-0.0034344999999120773;0.003908999999907792;0.005229999999869506;-0.028363000000126704;0.009043999999789776;-0.0019840000001067892;-0.012048000000163483;-5.120000001852532E-4;0.00680…	0	0	YW10	B	tr|Q7YWD6|Q7YWD6_TENMO
	0.003	2	1277.63	639.825	0	0	-	855.452	50	-0.012789999999995416;-0.002617999999984022;0.03123899999997093;0.034960999999952946;0.03479899999996405;-0.01820700000001807;-0.007671000000016193;-0.005126000000018394;-0.0026080000000092696;-0.0030270000000314212;-0.0023630000001730878;0.00704399999983	0	0	YW9	B	tr|Q7YWD6|Q7YWD6_TENMO
	0.0031	2	1277.63	639.827	0.0036	2.81771	-	969.01	50	0.01021000000002914;-0.0016179999999792471;0.04070299999995086;0.03479899999996405;0.024720000000002074;-0.0035279999999886513;-0.009735000000034688;-0.008111000000042168;0.008781999999882828;0.02099250000000552;-0.0029009999999516367;-0.0016080000000044947;0.040712999999925614;0.04177599999991344;0.001972999999992453;-0.003770000000145046;0.014636999999879663;0.011043999999856169;0.0020159999999…	0	0	YW10	B	tr|Q7YWD6|Q7YWD6_TENMO
	0.0037	2	1277.63	639.824	-0.0012	-0.939236	-	910.308	50	0.0012100000000145883;-0.0076179999999794745;0.004174999999975171;0.0439609999999675;-0.045265000000028977;6.479999998418862E-4;-0.004527999999993426;0.0027929999999400934;0.0013289999999983593;-1.1100000000396903E-4;0.037824999999941156;-0.007608000000004722;0.024755999999911182;-0.004770000000121399;0.01263699999981327;-0.004956000000106542;-0.009984000000144988;0.010951999999861073;-0.00319100…	0	0	YW10	B	tr|Q7YWD6|Q7YWD6_TENMO
	0.0041	2	1277.63	639.825	0.0005	0.391348	-	777.754	50	-0.027782499999943866;0.0013820000000066557;0.005174999999951524;-0.017216000000018994;-0.004527999999993426;0.00379299999997329;-6.710000000111904E-4;-0.01873500000004924;-0.02807949999998982;0.0023529999999709617;-0.0021110000000135187;-0.01221800000007	0	0	YW9	B	tr|Q7YWD6|Q7YWD6_TENMO
	0.0072	2	1277.63	639.823	-0.0033	-2.5829	-	801.989	50	0.0212099999999964;-0.0056179999999983465;0.0319609999999102;0.0377990000000068;-0.014292999999952372;-0.0020729999999957727;-0.007901000000174463;-0.006528000000002976;-0.002207000000055359;-0.00467100000003029;-0.0011110000000371656;-0.00221800000008443;-0.005608000000023594;-0.007770000000107302;-0.0023630000001730878;-0.006956000000172935;1.5999999845917046E-5;0.001951999999846521;-0.00851200…	0	0	YW9	B	tr|Q7YWD6|Q7YWD6_TENMO
	0.0081	2	1277.63	639.821	-0.0088	-6.88773	-	982.001	50	0.0367989999999736;0.012720000000001619;-0.012863000000095326;-0.02620700000005627;-0.002949000000057822;-4.8600000002352317E-4;-0.0030910000000972104;-0.0027700000001118497;-0.007956000000149288;-0.007984000000078595;-0.0045120000002043525;-0.01319100000000617;0.007368999999926018;0.004771999999888976	0	0	YW10	B	tr|Q7YWD6|Q7YWD6_TENMO
	0.017	2	1277.63	639.824	-0.0013	-1.01751	-	873.111	50	-0.0076179999999794745;0.0367989999999736;9.899999986373587E-5;-0.01820700000001807;-0.005671000000006643;-0.007608000000004722;0.001972999999992453;0.0070439999998370695;0.0030159999998886633;-0.020512000000167063;0.00680899999997564;-0.03126400000007834	0	0	YW9	B	tr|Q7YWD6|Q7YWD6_TENMO
	0.027	2	1277.63	639.823	-0.0038	-2.97425	-	895.674	44	0.001960999999937485;0.009440999999981159;0.033247999999957756;-0.03149400000017977;0.03232900000000427;-0.0016470000000481377;-1.1100000000396903E-4;-0.010190000000022792;7.819999998446292E-4;0.008015999999884116;0.00995199999988472;-0.009512000000199805;-0.003191000000015265;0.01006349999994427;-0.0035080000000107248;-0.0035310000001231856;-0.034424000000058186;0.034047999999870626;0.0073689999…	0.000904977	0.000862069	YW10	B	tr|Q7YWD6|Q7YWD6_TENMO
	0.14	2	1277.63	639.829	0.0086	6.73119	-	988.167	50	3.8200000000188084E-4;0.0407989999999927;0.03370700000004945;0.02520049999998264;3.9199999997663326E-4;-0.007027000000022099;0.005043999999884363;0.0010159999998222702;-0.01104800000018713;0.00148799999988114;-0.03553100000010545;-0.038482000000016114;-0.024098000000066122	0.00540541	0.00540541	YW10	B	tr|Q7YWD6|Q7YWD6_TENMO
	0.26	2	1277.63	639.824	-0.0014	-1.09578	-	972.776	50	-7.825000000138971E-4;-0.0057610000000067885;0.03579899999999725;0.012720000000001619;-0.004527999999993426;-0.001079500000059852;-0.0021110000000135187;-0.013956000000121094;-0.0019840000001067892;-0.017512000000124317;-0.001079500000059852	0.00731529	0.00725689	YW10	B	tr|Q7YWD6|Q7YWD6_TENMO
AETGVSLELIAKAR	0.27	2	1456.82	729.426	0.013	8.92352	-	3909.26	50	0.03738200000000802;0.026001999999948566;-0.043615000000045256;0.035471999999998616;0.044887000000017;0.023367999999891254;0.03192699999999604;0.024243999999981725;-0.01427449999999908;-0.04304899999965528;0.01588099999997894;-0.04584900000003245;0.022108000000002903	0.00921457	0.00912647	YW12	A	tr|A0A0C5BA99|A0A0C5BA99_TENMO
AETLLEDGIDVR	0.00015	2	1329.68	665.844	-0.0041	-3.08346	-	2185.57	50	0.04170299999998406;-0.0023610000000644504;0.03956799999991745;-0.0028160000000525542;-0.004527999999993426;-0.004207000000064909;-0.00827100000003611;0.009919999999965512;0.0023529999999709617;0.04727399999995896;-0.027472999999986314;-0.015756000000010317;0.016886999999940144;0.02341599999999744;0.02249899999998206;-0.005910000000085347;0.0046189999999342035;-0.0023240000000441796;-0.0049170000…	0	0	YW10	B	tr|A1XG71|A1XG71_TENMO
	0.0002	2	1329.68	665.84	-0.013	-9.77681	-	2196.13	50	0.03238200000001257;0.04270299999996041;-0.01394400000015139;0.0021474999999782085;-0.0015279999999791016;-0.0012070000000221626;-0.0072710000000597574;-0.00733500000001186;0.010919999999941865;-7.11000000023887E-4;0.030160499999908552;-0.032472999999981766;-0.012755999999995993;0.017886999999916497;0.01782300000002124;-0.04473300000006475;0.023498999999958414;0.023435000000176842;-0.004910000000…	0	0	YW13	B	tr|A1XG71|A1XG71_TENMO
	0.00027	2	1329.68	665.842	-0.0083	-6.24212	-	2180.2	50	0.047702999999955864;-0.007361000000059903;-0.0034250000000497494;0.013981999999941763;0.04956799999990835;-0.0038010000000667787;-0.045865000000048894;-0.008813000000003512;-0.02962050000007821;-0.0025279999999838765;-0.005207000000041262;-0.0072710000000597574;0.010919999999941865;0.008352999999942767;2.8899999995246617E-4;0.008224999999924876;-0.042596500000001924;0.03192449999994551;-0.027472…	0	0	YW10	B	tr|A1XG71|A1XG71_TENMO
	0.0021	2	1329.68	665.844	-0.0043	-3.23387	-	2170.26	50	0.04870299999998906;-0.034361000000046715;-0.006425000000035652;0.03956799999991745;-0.017620500000077755;-0.0035279999999886513;7.929999999873871E-4;0.001352999999937765;-0.005711000000076183;-0.03832200000010744;-0.015473000000042703;-0.014756000000005542;0.0010899999999196552;-0.0053810000000567015;0.009675999999899432;-0.0049170000000913205;0.0010189999999283827;-0.008044999999810898;-0.03572…	0	0	YW10	B	tr|A1XG71|A1XG71_TENMO
	0.01	2	1329.68	665.841	-0.01	-7.52062	-	2188.4	50	-0.0035279999999886513;-0.015207000000032167;0.005288999999947919;0.0021679999999832944;-0.00947299999995721;-0.014756000000005542;-0.027853000000050088;-0.008381000000099448;0.015675999999984924;-0.0049170000000913205;-0.033981000000039785;-0.00635699999	0	0	YW10	B	tr|A1XG71|A1XG71_TENMO
			1329.68	665.847	0.0016	1.2033	-	2177.08	50	0.0019100000000662476;0.04170299999998406;0.0025749999999220563;1.9899999995232065E-4;0.015186999999997397;-0.010880000000042855;0.0014720000000068012;-0.0012070000000221626;-0.010928000000035354;-0.0016470000000481377;-0.0037110000000666332;0.0012249999999198735;0.014225000000010368;-0.019473000000061802;-0.00975600000001009;-0.032177000000046974;-0.04773300000005065;-0.02656499999989137;-0.0059…	0	0	YW10	B	tr|A1XG71|A1XG71_TENMO
AETLPEYELNK	1.4e-06	2	1305.64	653.833	0.0062	4.74861	-	1859.91	50	-6.179999999744723E-4;0.0066389999999501015;-0.002801000000033582;0.021508499999981723;-5.280000000027485E-4;0.0017929999999637403;0.001352999999937765;0.008288999999933822;-0.03626800000000685;0.018053499999950873;-6.079999999997199E-4;-2.750000000446562	0	0	YW11	A	tr|A0A077CUU7|A0A077CUU7_TENMO
	0.00022	2	1305.64	653.831	0.0026	1.99135	-	1855	50	-0.03388249999989057;-0.009617999999989024;0.0012629999999376196;0.025183999999967455;0.028544499999952677;0.002472000000011576;-0.002207000000055359;-0.034159999999928914;-0.0016470000000481377;0.018273999999962598;-0.04420250000003989;-0.009608000000014	0	0	YW13	A	tr|A0A077CUU7|A0A077CUU7_TENMO
	0.0004	2	1305.64	653.835	0.0094	7.19951	-	1867.77	50	0.0012629999999376196;-2.0700000004580943E-4;-0.006271000000026561;-0.0027110000000334367;-0.00253500000007989;-0.009932000000048902;0.011390999999775886;0.0072829999999157735;0.006250999999906526;0.014562999999895965;0.003683999999907428	0	0	YW12	A	tr|A0A077CUU7|A0A077CUU7_TENMO
	0.0026	2	1305.64	653.832	0.0042	3.2168	-	1825.87	50	0.006472000000002254;0.00579299999998284;-0.00664700000004359;2.8899999995246617E-4;0.002067999999951553;0.004390999999827727;0.0066480000000410655;0.01328299999988758;0.01825099999990698;-0.003885000000082073;0.0047149999999192005;0.023944999999912397;0.04193599999973685	0.00139276	0.0010395	YW10	A	tr|A0A077CUU7|A0A077CUU7_TENMO
AFCILK	0.043	2	750.409	376.211	-0.0038	-5.0639	57.02147@C	1686.19	43	-0.009182500000008531;-0.002438999999981206;-0.04824350000001232;-0.00600400000001855;-0.009460000000046875;-0.007789000000002488;-0.04060800000007703;-0.003412000000082571;-4.7600000010561416E-4;-0.005131000000119457;-0.006545000000073742;-0.003185000000	0.00316957	0.00315457	YW13	B	tr|Q27011|Q27011_TENMO;tr|Q7YWD6|Q7YWD6_TENMO;tr|Q7YWD4|Q7YWD4_TENMO;tr|Q7YWD5|Q7YWD5_TENMO;tr|Q7YWD7|Q7YWD7_TENMO
AFMEALQAGADISM	0.049	2	1485.65	743.836	0.0083	5.58679	15.99492@M;15.99492@M	2504.14	50	-0.004284000000041033;0.0041060000000072705;-0.0017540000000622058;0.016274000000066735;-0.0057490000000370856;0.008224499999982982;-0.02288200000003826;-2.610000001368462E-4;-0.004854000000023007;-0.0023395000000618893;0.03674200000000383;-0.001375000000	0.00376175	0.00363857	YW13	A	tr|I6U4A1|I6U4A1_TENMO;tr|I6UY55|I6UY55_TENMO
AFMLAHPYGTTR	2.7e-05	3	1379.67	460.892	-0.014	-10.1474	15.99492@M	1271.64	50	-0.001439000000004853;-0.02049099999999271;0.02463699999992741;0.02453099999991082;0.01662099999992961;-5.2333333314891206E-5;-0.03314899999998033;0.0326270000000477;-0.009854000000075303;-3.180000001066219E-4;0.0013619999999718857;-0.0024020000000746222;	0	0	YW13	B	sp|P56634|AMY_TENMO
	0.0011	3	1363.67	455.568	0.009	6.59984	-	1554.49	50	-0.001439000000004853;0.028780000000011796;-0.014126500000003261;-0.008699999999976171;0.01296100000001843;-0.004642000000046664;0.002681999999879281;0.006361999999967338;5.979999998544372E-4;0.022685999999907835;-0.0034239999999954307;-0.0243395000000248	0	0	YW13	B	sp|P56634|AMY_TENMO
	0.016	3	1363.67	455.566	0.0048	3.51991	-	1489.32	50	-0.002438999999981206;0.026075999999989108;-0.012094000000047345;0.011582499999974516;0.02078000000003044;0.043418666666696026;0.013401999999814507;0.00465099999999552;0.034536999999886575;0.001504000000011274;0.01436199999989185;0.0035979999998971834;-0.	0	0	YW9	B	sp|P56634|AMY_TENMO
	0.017	3	1379.67	460.892	-0.014	-10.1474	15.99492@M	1098.34	50	-4.390000000000782E-4;-0.019908000000043558;-0.03858650000000807;-0.005639499999972486;0.01963699999993196;0.003650999999990745;0.0062459999999191496;0.011678499999987935;0.017256499999973585;-0.005318000000102074;0.006361999999967338;-0.00840200000004642	0	0	YW9	B	sp|P56634|AMY_TENMO
AGDNIISR	0.016	2	844.44	423.229	0.0025	2.96054	-	278.993	50	0.029201000000000477;-0.047389999999950305;0.007185999999990145;-0.0038780000000429027;7.309999999733918E-4;0.001504000000011274;-0.002524000000050819;-0.004588000000012471;-0.004652000000021417;-0.0035790000000588407;-0.006522000000018124;-0.006986000000097192;0.03406400000000076;0.02603599999997641;0.00790799999998626;0.045020999999962896;-0.01103400000010879;-0.003977000000077169	0.00257898	0.00250156	YW11	A	tr|A0A288EPS5|A0A288EPS5_TENMO;tr|Q95PI7|Q95PI7_TENMO
	0.077	2	844.44	423.225	-0.005	-5.92109	-	403.193	50	-0.019670000000019172;0.04320099999995364;0.04865599999999404;-0.005878000000052452;0.011275999999952546;-0.007587999999998374;-6.520000000023174E-4;-0.012579000000073393;-0.005986000000120839;0.01232649999997193;0.020063999999990756;-0.007776000000006888	0.00692595	0.00683132	YW11	A	tr|Q95PI7|Q95PI7_TENMO;tr|A0A288EPS5|A0A288EPS5_TENMO
AGFIDASGEFQLDHIK	5.3e-14	3	1746.86	583.292	-0.0059	-3.37749	-	2330.5	50	-0.0019670000000360233;-0.0059100000000285036;-0.04592250000007425;0.004035499999872627;-0.0312516666667193;0.005296666666680494;-8.129999999937354E-4;0.0011230000000068685;-0.0018200000000092587;0.00404199999991306;0.00598499999989599;0.00230749999997215	0	0	YW9	B	tr|Q7YWD7|Q7YWD7_TENMO;tr|Q27011|Q27011_TENMO
	1.8e-13	3	1746.86	583.289	-0.013	-7.44194	-	2336.37	50	-0.007902999999970461;-0.0039669999999887295;-0.0439225000000647;-0.008054000000015549;-0.029251666666709752;-0.0023579999999867596;-0.0038130000000364817;-0.005876999999998134;0.0021799999999529973;-1.5000000075815478E-5;-0.017455000000040855;0.017603999	0	0	YW13	B	tr|Q27011|Q27011_TENMO;tr|Q7YWD7|Q7YWD7_TENMO
	2e-13	3	1746.86	583.291	-0.0062	-3.54923	-	2336.1	50	-0.0039029999999797838;3.299999997352643E-5;-0.046922500000050604;0.003035499999896274;-0.032251666666695655;0.0032966666666709443;-0.001813000000026932;-8.770000000026812E-4;-0.0018200000000092587;0.0030419999999367064;-1.5000000075815478E-5;0.0199049999	0	0	YW9	B	tr|Q27011|Q27011_TENMO;tr|Q7YWD7|Q7YWD7_TENMO
	9.9e-13	3	1746.86	583.294	0.0024	1.3739	-	2344.37	50	-0.009053999999991902;-0.0033579999999631127;-0.002813000000003285;0.0051229999999691245;0.003179999999986194;-0.003412000000082571;-0.005324000000086926;-0.001266999999984364;-0.0033310000000028595;9.099999999762076E-5;-0.0033230000000230575;-0.006915999	0	0	YW10	B	tr|Q7YWD7|Q7YWD7_TENMO;tr|Q27011|Q27011_TENMO
	1.2e-12	3	1746.86	583.297	0.01	5.72457	-	2333.61	50	0.002032999999983076;0.010894999999891297;-0.0439225000000647;0.004035499999872627;-0.029251666666709752;-0.001813000000026932;-0.002877000000012231;0.0021799999999529973;0.00404199999991306;0.004984999999919637;0.01390499999996564;0.012307499999963056;-0.0013240000000678265;0.0017329999999446954;0.001668999999992593;-0.0019090000000687724;-0.0023230000000467044;-0.006915999999819178;0.0016200000…	0	0	YW9	B	tr|Q27011|Q27011_TENMO;tr|Q7YWD7|Q7YWD7_TENMO
	2.2e-12	3	1746.86	583.294	0.0003	0.171737	-	2339.36	50	-0.0029670000000123764;-0.016910000000052605;-0.0439225000000647;-0.006964500000094631;-0.029251666666709752;-0.0038130000000364817;-0.005876999999998134;-0.0038200000000188084;-0.006958000000054199;-0.0030150000001185617;0.016904999999951542;0.0163074999	0	0	YW13	B	tr|Q27011|Q27011_TENMO;tr|Q7YWD7|Q7YWD7_TENMO
	2.8e-12	3	1746.86	583.293	-0.0028	-1.60288	-	2327.42	50	-9.670000000028267E-4;-0.002105000000142354;-0.046922500000050604;-0.032251666666695655;-8.129999999937354E-4;-0.00687700000003133;-0.0018200000000092587;0.003984999999943284;0.023603999999977532;0.021307499999977608;-0.0014120000000730215;-0.003324000000	0	0	YW9	B	tr|Q27011|Q27011_TENMO;tr|Q7YWD7|Q7YWD7_TENMO
	2.9e-11	3	1746.86	583.292	-0.0057	-3.263	-	2323.54	50	-0.0029670000000123764;0.005089999999938755;-0.04592250000007425;-0.003493000000048596;-0.0312516666667193;-0.0035363333333293667;-8.129999999937354E-4;0.001984999999876891;0.015122999999903186;-0.02236500000003616;0.016307499999982156;0.01158799999990378	0	0	YW9	B	tr|Q7YWD7|Q7YWD7_TENMO;tr|Q27011|Q27011_TENMO
	3.6e-11	3	1746.86	583.292	-0.0043	-2.46156	-	2321.14	50	0.005032999999968979;-0.001813000000026932;-0.003422000000114167;-0.016015000000038526;0.04511199999996052;-0.03135800000001154;-0.025282999999944877;-0.04041200000011713;-0.003324000000077376;0.0017329999999446954;0.002668999999968946;-0.0033230000000230575;0.013084000000162632;0.001620000000229993;-4.079999998793937E-4;-0.017517999999881795;-0.004460999999764681;-0.0011024999998880958;-0.002116…	0	0	YW9	B	tr|Q27011|Q27011_TENMO;tr|Q7YWD7|Q7YWD7_TENMO
	2e-10	3	1746.86	583.291	-0.0062	-3.54923	-	2336.68	50	-0.0019670000000360233;-0.04192250000005515;0.00903549999986808;-0.008054000000015549;-0.027251666666700203;-0.0023579999999867596;-0.001813000000026932;-0.002877000000012231;0.0021799999999529973;0.009041999999908512;-0.007015000000137661;-8.619999999837	0	0	YW9	B	tr|Q27011|Q27011_TENMO;tr|Q7YWD7|Q7YWD7_TENMO
	4.9e-10	3	1746.86	583.293	-0.0019	-1.08767	-	2337.27	50	-0.0059029999999893334;0.007032999999978529;-0.0439225000000647;0.003035499999896274;-0.029251666666709752;-0.002813000000003285;-0.004820000000052005;0.0030419999999367064;0.001984999999876891;0.01590499999997519;0.0016759999999180764;-0.0072670000000698	0	0	YW10	B	tr|Q27011|Q27011_TENMO;tr|Q7YWD7|Q7YWD7_TENMO
	6.6e-10	2	1746.86	874.435	-0.0027	-1.54563	-	2332.1	50	-0.004967000000021926;-0.011668500000041604;-0.002460000000041873;-8.129999999937354E-4;0.0011799999999766442;-0.008260000000063883;-0.013455000000021755;0.016904999999951542;-6.925000000137516E-4;-0.002298999999879925;-0.003324000000077376;-0.00226700000	0	0	YW10	B	tr|Q7YWD7|Q7YWD7_TENMO;tr|Q27011|Q27011_TENMO
	8.8e-10	3	1746.86	583.288	-0.015	-8.58685	-	2342.59	50	3.299999997352643E-5;-0.0439225000000647;-0.0029645000000755317;-0.007054000000010774;-0.029251666666709752;0.0032966666666709443;-0.0013579999999819847;-8.129999999937354E-4;-8.770000000026812E-4;1.7999999994344762E-4;-0.0029580000000350992;0.001984999999876891;0.018904999999961092;0.01530749999994896;-0.002412000000106218;-3.2400000009147334E-4;7.329999999683423E-4;-3.3100000007380004E-4;0.0020…	0	0	YW13	B	tr|Q7YWD7|Q7YWD7_TENMO;tr|Q27011|Q27011_TENMO
	2.9e-09	2	1746.86	874.442	0.011	6.29702	-	2333.64	50	-0.0019670000000360233;-0.003020000000105938;-0.042922500000031505;-9.645000001228254E-4;-8.129999999937354E-4;-8.770000000026812E-4;-8.200000000329055E-4;-9.580000000823929E-4;-0.006015000000047621;-0.0042600000000447835;-0.019550000000009504;0.044397000	0	0	YW9	B	tr|Q27011|Q27011_TENMO;tr|Q7YWD7|Q7YWD7_TENMO
	4.4e-09	3	1746.86	583.291	-0.0072	-4.12169	-	2334.76	50	-9.670000000028267E-4;-0.04691000000002532;-0.044922500000041055;-0.030251666666686106;-0.02040700000003426;-0.002813000000003285;0.006179999999972097;-0.019930000000044856;-0.011015000000043074;0.004634333333342511;0.048396999999908985;0.0140329999999266	0	0	YW10	B	tr|Q27011|Q27011_TENMO;tr|Q7YWD7|Q7YWD7_TENMO
	1.1e-08	2	1746.86	874.439	0.0048	2.74779	-	2695.31	50	3.299999997352643E-5;-0.00491000000005215;-0.005020000000058644;-0.0439225000000647;-3.5000000002582965E-4;-0.0043579999999678876;0.011634999999955653;0.0011870000000158143;-0.007877000000007683;1.7999999994344762E-4;6.999999993695383E-5;0.002984999999853244;7.39999999950669E-4;0.004587999999898784;-3.2400000009147334E-4;0.0027329999999210486;-0.0033310000000028595;0.001090999999973974;-0.0083230…	0	0	YW10	A	tr|Q27011|Q27011_TENMO;tr|Q7YWD7|Q7YWD7_TENMO
	2.6e-08	2	1746.86	874.433	-0.006	-3.43474	-	2335.14	50	-0.0029670000000123764;-0.020512000000053376;-0.02366850000004206;0.03753899999992427;-0.001813000000026932;0.006179999999972097;0.012586999999939508;-0.03450299999997242;-0.006692500000042401;-0.004412000000115768;-0.003324000000077376;-0.006266999999979	0	0	YW10	B	tr|Q27011|Q27011_TENMO;tr|Q7YWD7|Q7YWD7_TENMO
	1.9e-07	2	1746.86	874.44	0.0064	3.66372	-	2689.41	50	0.0010970000000156688;-0.0039669999999887295;-0.017020000000115942;-0.008668500000055701;-3.579999999772099E-4;-0.002813000000003285;1.2299999997367195E-4;-0.002820000000042455;-0.012015000000133114;0.02072499999997035;0.0033074999999485044;-0.0013240000000678265;-0.0062669999999798165;0.002668999999968946;-0.0019090000000687724;0.007676999999944201;0.003084000000171727;0.001620000000229993;-0.01…	0	0	YW10	A	tr|Q7YWD7|Q7YWD7_TENMO;tr|Q27011|Q27011_TENMO
	7.9e-07	2	1746.86	874.442	0.01	5.72457	-	2344.47	50	0.04890299999988201;-0.006964500000094631;0.013819000000012238;1.8699999998261774E-4;1.7999999994344762E-4;-0.006958000000054199;0.015984999999886895;7.469999999898391E-4;0.04361499999981788;-0.00820800000002464;-0.0013240000000678265;-0.00826700000004621;-0.0033310000000028595;-0.0019090000000687724;0.0066769999999678475;0.003084000000171727;-0.010407999999870299;-0.00751799999989089;-0.00446099…	0	0	YW10	B	tr|Q27011|Q27011_TENMO;tr|Q7YWD7|Q7YWD7_TENMO
	8.6e-07	2	1746.86	874.437	0.0022	1.2594	-	2337.49	50	0.006097000000011121;0.004032999999992626;-0.01102000000003045;-0.04592250000007425;0.003307499999891661;0.0011870000000158143;-0.0038770000000454274;-0.019820000000038362;0.02298499999994874;-0.005260000000021137;-0.03116899999997713;-0.0014120000000730215;-0.011324000000058732;-0.00426700000002711;0.007668999999964399;-0.0019090000000687724;-0.0033230000000230575;0.001620000000229993;-4.0799999…	0	0	YW10	B	tr|Q27011|Q27011_TENMO;tr|Q7YWD7|Q7YWD7_TENMO
	8.8e-07	3	1746.86	583.291	-0.0086	-4.92313	-	2428.76	50	-0.0068130000000223845;-0.0038200000000188084;-0.0032530000000292603;-0.016370000000051732;0.01560200000005807;-0.00584350000002587;0.01860399999998208;0.03330749999997806;-0.007412000000101671;0.0076759999999467254;-0.0062669999999798165;-0.0023310000000	0	0	YW12	B	tr|Q7YWD7|Q7YWD7_TENMO;tr|Q27011|Q27011_TENMO
	1.2e-06	2	1746.86	874.438	0.0022	1.2594	-	2339.39	50	3.299999997352643E-5;-0.010350000000016735;6.42000000027565E-4;-0.0034750000000940418;-0.002813000000003285;-0.00887700000004088;-0.007820000000037908;-0.0039300000000821456;0.00598499999989599;0.030396999999993568;-0.0039669999999887295;-0.009692500000028303;-0.0023240000000441796;-0.00426700000002711;-0.0033310000000028595;-9.090000000924192E-4;-0.0023230000000467044;-0.008379999999760912;-4.07…	0	0	YW13	B	tr|Q27011|Q27011_TENMO;tr|Q7YWD7|Q7YWD7_TENMO
	1.5e-06	2	1746.86	874.441	0.0085	4.86588	-	2328.61	50	0.003979999999955908;-0.002813000000003285;0.003179999999986194;-0.022930000000087603;0.012904999999989286;6.759999999417232E-4;-0.0062669999999798165;0.008668999999940752;0.00309099999992668;-0.017323000000033062;-0.006915999999819178;0.001620000000229993;0.009592000000111511;-0.00751799999989089;0.005539000000226224;0.014897500000074615;-0.0013490000000047075;0.03816500000016276;-0.013862999999…	0	0	YW10	B	tr|Q7YWD7|Q7YWD7_TENMO;tr|Q27011|Q27011_TENMO
	1.1e-05	3	1746.86	583.29	-0.01	-5.72457	-	2425.7	50	0.012867499999970278;-0.022966999999994187;-0.001813000000026932;-0.02593000000013035;-0.007015000000137661;0.0126109999999926;0.0384399999999232;0.014904999999941992;-0.025664000000006126;-0.004324000000053729;-0.0072670000000698565;-0.008330999999998312;-0.007909000000040578;0.002676999999948748;-0.016915999999810083;0.03162000000020271;0.004925999999954911;-0.001116499999966436;-1.429999999800…	0	0	YW12	B	tr|Q27011|Q27011_TENMO;tr|Q7YWD7|Q7YWD7_TENMO
	1.2e-05	2	1746.86	874.434	-0.0055	-3.14851	-	2321.26	50	0.008035499999891726;0.0015249999999014108;-0.001813000000026932;-0.017820000000028813;0.008041999999932159;0.0027399999999602187;0.02360199999998258;0.01990499999999429;-0.00900049999984276;0.01970100000016828;-0.005324000000086926;-2.6700000000801083E-4;0.0036689999999452994;-0.007909000000040578;-0.022323000000028514;0.001620000000229993;0.002482000000327389;-0.004460999999764681;0.00332850000…	0	0	YW9	B	tr|Q7YWD7|Q7YWD7_TENMO;tr|Q27011|Q27011_TENMO
	2.2e-05	2	1746.86	874.435	-0.0034	-1.94635	-	2327.48	50	0.0010970000000156688;-0.011967000000026928;0.0040899999999624015;-0.006350000000054479;-0.0013579999999819847;-0.01547500000015134;-0.002813000000003285;-0.002877000000012231;-0.0018200000000092587;-0.005930000000034852;-2.6000000002568413E-4;-0.005692500000009204;5.879999998796848E-4;-0.0013240000000678265;-0.010266999999998916;0.0046689999999216525;-0.0019090000000687724;-3.2299999998031126E-4…	0	0	YW9	B	tr|Q7YWD7|Q7YWD7_TENMO;tr|Q27011|Q27011_TENMO
	2.3e-05	2	1746.86	874.941	1.01	578.181	-	2684.07	50	9.700000001089393E-5;3.299999997352643E-5;-0.009910000000047603;-0.00802000000010139;-0.0023500000000353793;-0.0033579999999631127;-0.001813000000026932;0.0011230000000068685;0.0051799999999389;-0.005015000000071268;-0.009253000000001066;-0.0012600000000588807;-0.02055000000001428;-0.0026925000000233013;-0.0014120000000730215;-0.0023240000000441796;-0.00426700000002711;-3.3100000007380004E-4;0.00…	0	0	YW11	A	tr|Q7YWD7|Q7YWD7_TENMO;tr|Q27011|Q27011_TENMO
	2.9e-05	2	1746.86	874.432	-0.0078	-4.46516	-	2336.46	50	-0.005966999999998279;-0.012350000000026284;-0.009475000000179534;-8.129999999937354E-4;-0.0038200000000188084;-0.009015000000090367;-0.006260000000054333;-0.0013700000000653745;-0.0026925000000233013;-0.03520800000001145;-0.0023240000000441796;-0.0032670	0	0	YW13	B	tr|Q7YWD7|Q7YWD7_TENMO;tr|Q27011|Q27011_TENMO
	3e-05	2	1746.86	874.935	0.997	570.739	-	2350.96	50	-0.005966999999998279;0.04857949999995981;1.8699999998261774E-4;-0.0018200000000092587;-1.5000000075815478E-5;0.008739999999988868;-4.1200000009666837E-4;-0.006324000000063279;-3.3100000007380004E-4;-0.010322999999971216;0.001620000000229993;-4.0799999987	0	0	YW9	B	tr|Q7YWD7|Q7YWD7_TENMO;tr|Q27011|Q27011_TENMO
	3.1e-05	2	1746.86	874.434	-0.0051	-2.91953	-	2336.71	50	3.299999997352643E-5;-0.002020000000129585;0.0056420000000230175;-8.129999999937354E-4;-8.770000000026812E-4;0.0011799999999766442;0.002984999999853244;0.013629999999920983;0.0016759999999180764;0.0017329999999446954;0.0056690000000116925;-3.2299999998031126E-4;0.003084000000171727;0.001620000000229993;-4.079999998793937E-4;-0.00751799999989089;0.005539000000226224;0.0014750000002550223;-0.005707…	0	0	YW9	B	tr|Q27011|Q27011_TENMO;tr|Q7YWD7|Q7YWD7_TENMO
	4.3e-05	2	1746.86	874.437	0.0012	0.686948	-	2347.68	50	-0.011967000000026928;0.017592999999976655;-0.009350000000040382;-0.002460000000041873;-0.007812999999998738;0.014179999999953452;-0.01026000000001659;-0.02139799999997649;0.023880999999960295;0.04385200000001532;0.005675999999937176;-0.002267000000074404	0	0	YW10	B	tr|Q27011|Q27011_TENMO;tr|Q7YWD7|Q7YWD7_TENMO
	4.7e-05	2	1746.86	874.435	-0.002	-1.14491	-	2323.62	50	0.01009700000003022;-0.007967000000007829;-0.048922500000060154;-0.002388500000051863;0.00863499999996975;0.002524999999877764;-0.001813000000026932;1.7999999994344762E-4;0.007069999999885113;-0.008260000000063883;-0.005412000000092121;-0.0013240000000678265;-0.003267000000050757;0.0036689999999452994;-0.005909000000087872;-0.01632300000005671;-4.079999998793937E-4;0.012482000000318294;-0.0044609…	0	0	YW9	B	tr|Q27011|Q27011_TENMO;tr|Q7YWD7|Q7YWD7_TENMO
	5e-05	3	1746.86	583.29	-0.01	-5.72457	-	2431.75	50	9.700000001089393E-5;0.005032999999968979;-0.0369225000000597;-0.02225166666670475;5.779999999617758E-4;-0.0205030000000761;-0.005812999999989188;-0.01386200000001736;-0.008455000000026303;0.028032999999936692;-0.03666400000003023;-0.005324000000086926;-2.6700000000801083E-4;0.006668999999988046;-0.04332299999998668;-0.006915999999819178;-0.018379999999751817;0.009592000000111511;-0.0144609999997…	0	0	YW12	B	tr|Q27011|Q27011_TENMO;tr|Q7YWD7|Q7YWD7_TENMO
	5.8e-05	2	1746.86	874.443	0.013	7.44194	-	2672.32	50	3.299999997352643E-5;-0.0359225000000265;0.0106349999999793;1.8699999998261774E-4;0.0021229999999832216;0.01117999999996755;-0.025370000000066284;0.01790499999998474;0.0023074999999721513;-0.0023240000000441796;-0.001266999999984364;-0.0013310000000501532;0.005090999999993073;-0.0013229999999566644;0.001620000000229993;-0.010407999999870299;-0.03446099999996477;-7.640000000606051E-4	0	0	YW13	A	tr|Q7YWD7|Q7YWD7_TENMO;tr|Q27011|Q27011_TENMO
	8.7e-05	3	1746.86	583.291	-0.0081	-4.6369	-	2423.16	50	-0.004967000000021926;0.008104000000002998;-0.042922500000031505;-0.009053999999991902;-0.028251666666676556;-0.0033579999999631127;-0.002813000000003285;-0.00687700000003133;0.00206999999988966;-0.012015000000133114;-0.01026000000001659;-0.01139799999998	0	0	YW12	B	tr|Q27011|Q27011_TENMO;tr|Q7YWD7|Q7YWD7_TENMO
	9.9e-05	3	1746.86	583.296	0.0061	3.49199	-	2435.67	50	-0.010966999999993732;0.015296666666671399;0.010186999999973523;0.043852499999900374;0.010675999999932628;0.009732999999982894;-0.004330999999979213;-9.090000000924192E-4;-0.0023230000000467044;0.001620000000229993;0.01789750000011736;0.007857000000058179	0	0	YW12	B	tr|Q27011|Q27011_TENMO;tr|Q7YWD7|Q7YWD7_TENMO
	0.00011	3	1746.86	583.293	-0.0027	-1.54563	-	2331.76	50	0.027867499999956635;-0.0029670000000123764;-0.026922500000068794;-0.005054000000001224;-0.012251666666713845;1.080000000115433E-4;6.42000000027565E-4;-0.00566400000008116;1.8699999998261774E-4;0.024984999999901447;0.027610999999978958;-0.004324000000053729;-0.0062669999999798165;-0.0053310000000692526;-9.090000000924192E-4;6.769999999960419E-4;0.003084000000171727;0.001620000000229993;-4.0799999…	0	0	YW10	B	tr|Q27011|Q27011_TENMO;tr|Q7YWD7|Q7YWD7_TENMO
	0.00013	2	1746.86	874.935	0.997	570.739	-	2350.84	50	-0.001902999999970234;-0.021967000000017833;-0.006388500000014119;0.007315500000004249;-0.002813000000003285;0.0011230000000068685;0.0011799999999766442;0.029724999999984902;0.02185199999996712;-0.04320799999999281;0.004675999999960823;0.00573299999996379	0	0	YW9	B	tr|Q7YWD7|Q7YWD7_TENMO;tr|Q27011|Q27011_TENMO
	0.00014	3	1746.86	583.292	-0.006	-3.43474	-	2420.54	50	0.001033000000006723;-0.044922500000041055;-0.030251666666686106;-0.005812999999989188;1.2299999997367195E-4;-0.006006999999954132;-0.005885666666642919;0.0017320000000040636;-0.008324000000072829;0.010732999999959247;-0.0053310000000692526;-0.0029090000000451255;0.010676999999986947;-0.006915999999819178;-0.008379999999760912;-0.03040799999985211;-0.00907450000002541;0.007883500000048116;-0.0041…	0	0	YW12	B	tr|Q7YWD7|Q7YWD7_TENMO;tr|Q27011|Q27011_TENMO
	0.00015	3	1746.86	583.291	-0.0062	-3.54923	-	2353.19	50	-0.007902999999970461;-0.04592250000007425;-0.0312516666667193;-0.012536333333343919;0.0011870000000158143;-0.013412000000073476;7.329999999683423E-4;0.007668999999964399;0.002090999999950327;-3.2299999998031126E-4;0.013084000000162632;-4.079999998793937E	0	0	YW10	B	tr|Q7YWD7|Q7YWD7_TENMO;tr|Q27011|Q27011_TENMO
	0.00024	3	1746.86	583.291	-0.0062	-3.54923	-	2347.46	50	-0.007967000000007829;-0.042922500000031505;0.011035499999934473;-0.028251666666676556;0.004950666666672987;-0.001813000000026932;0.009179999999958;0.011041999999974905;0.031083999999964362;-0.003692500000056498;-0.002267000000074404;-0.001331000000050153	0	0	YW10	B	tr|Q27011|Q27011_TENMO;tr|Q7YWD7|Q7YWD7_TENMO
	0.0014	3	1746.86	583.294	0.0003	0.171737	-	2328.11	50	0.0020970000000204436;-0.009967000000017379;-0.011407000000019707;0.005454999999983556;0.0032966666666709443;-0.001813000000026932;0.006984999999872343;0.04311200000000781;-0.012862000000041007;-0.019475000000056752;0.0017329999999446954;-0.0013310000000501532;-0.003909000000021479;-0.004322999999999411;0.009592000000111511;-0.014460999999755586;0.0028835000000526634;0.0033285000000660148;-0.0061…	0	0	YW10	B	tr|Q7YWD7|Q7YWD7_TENMO;tr|Q27011|Q27011_TENMO
	0.0015	2	1746.86	875.44	2.007	1148.92	-	2657.38	50	0.005032999999968979;-0.026460000000042783;-0.018388500000014574;0.006577999999990425;-8.129999999937354E-4;-0.005260000000021137;-0.003097500000023956;0.008586999999920408;0.036391999999978;0.014502999999990607;-3.2400000009147334E-4;0.005732999999963795;-0.0029090000000451255;-0.013323000000013963;0.023084000000153537;-0.008379999999760912;-0.02446099999974649;-0.0010745000000156324	0	0	YW12	A	tr|Q7YWD7|Q7YWD7_TENMO;tr|Q27011|Q27011_TENMO
	0.0027	2	1746.86	874.436	-0.0006	-0.343474	-	2678.13	50	-0.004902999999984559;0.001033000000006723;-0.006020000000034997;0.002634999999941101;-0.002813000000003285;-0.008015000000114014;-0.0042600000000447835;-0.03667200000012372;-0.004324000000053729;0.006732999999940148;-0.004330999999979213;0.00267699999994	0	0	YW11	A	tr|Q27011|Q27011_TENMO;tr|Q7YWD7|Q7YWD7_TENMO
	0.0031	3	1746.86	583.291	-0.008	-4.57965	-	2350.82	50	9.700000001089393E-5;-0.0029670000000123764;0.026827999999966323;0.0011870000000158143;0.004984999999919637;-0.011377500000037344;0.008732000000009066;-0.016877000000135922;-0.0104750000000422;-0.027050999999971737;0.004732999999987442;0.00309099999992668;0.003677000000038788;-0.028379999999742722;-0.0015780000000518157;3.285000000232685E-4;0.003857000000039079;-0.0028364999999439533;-0.037391500…	0	0	YW12	B	tr|Q7YWD7|Q7YWD7_TENMO;tr|Q27011|Q27011_TENMO
	0.0038	2	1746.86	874.445	0.016	9.15931	-	2655.57	50	-9.670000000028267E-4;-0.04966850000005252;0.011035499999934473;0.0031869999999685206;0.011041999999974905;1.56499999945936E-4;0.04044999999999277;-0.018692500000042855;-0.0013240000000678265;-2.6700000000801083E-4;-0.0053310000000692526;0.007090999999945	0	0	YW13	A	tr|Q7YWD7|Q7YWD7_TENMO;tr|Q27011|Q27011_TENMO
	0.0059	3	1746.86	583.294	0.0003	0.171737	-	2339.85	50	-0.02491000000003396;-0.046922500000050604;-0.032251666666695655;-0.004813000000012835;-0.0038200000000188084;-0.015260000000012042;0.03363433333333887;0.03903300000001764;-0.0014120000000730215;-0.004324000000053729;-0.003267000000050757;-0.0033310000000	0	0	YW13	B	tr|Q7YWD7|Q7YWD7_TENMO;tr|Q27011|Q27011_TENMO
	0.016	3	1746.86	583.292	-0.005	-2.86228	-	2344.76	42	0.01703549999990628;0.01704199999994671;-0.01388800000000856;-0.0024970000000053005;0.005090999999993073;-0.01232300000003761;-0.008379999999760912;-0.020407999999861204;0.015539000000217129;0.00932850000003782;0.007857000000058179;-0.013036999999940235;-0.015529666666679987;-0.024188999999978478;0.013217000000054213	0	0	YW11	B	tr|Q27011|Q27011_TENMO;tr|Q7YWD7|Q7YWD7_TENMO
	0.02	2	1746.86	874.945	1.016	581.616	-	2439.32	50	-0.014967000000012831;-0.04042200000003504;0.003524999999854117;-0.002813000000003285;-0.019317000000000917;0.034552999999959866;-0.025365000000078908;-0.016502999999943313;0.002675999999951273;-0.002267000000074404;-0.013909000000012384;0.001620000000229	0	0	YW13	B	tr|Q27011|Q27011_TENMO;tr|Q7YWD7|Q7YWD7_TENMO
		3	1746.86	583.289	-0.013	-7.44194	-	2345.91	47	-0.011891999999988911;0.025051999999959662;-0.0012600000000588807;0.03390499999994745;0.002675999999951273;-0.005267000000003463;-0.004330999999979213;-0.014909000000102424;-0.018379999999751817;0.003857000000039079;-0.0031749999999419742;-0.0307709999999	0	0	YW11	B	tr|Q27011|Q27011_TENMO;tr|Q7YWD7|Q7YWD7_TENMO
	0.052	2	1746.86	874.944	1.015	581.043	-	2658.28	50	0.004032999999992626;0.0021869999999921674;0.02074699999997165;0.01358699999991586;-0.022549999999995407;0.04539199999999255;6.759999999417232E-4;0.0037330000000110886;-0.005909000000087872;-0.020407999999861204;0.005539000000226224;-0.04029800000000705;0.02027799999996205;0.012601000000017848;-0.03450700000001916	0.00204918	0.0019861	YW12	A	tr|Q7YWD7|Q7YWD7_TENMO;tr|Q27011|Q27011_TENMO
	0.079	3	1746.86	583.291	-0.0076	-4.35067	-	2351.12	47	0.0010970000000156688;-0.0029100000000426007;-0.04705633333333026;-3.8850000004231333E-4;-0.001813000000026932;-0.007877000000007683;0.004984999999919637;-0.04205366666667487;-0.039119000000084725;0.014274333333361255;-0.004330999999979213;0.001090999999973974;-0.0023230000000467044;-0.022143000000028223;0.007825000000025284;-0.009836500000005799;0.00872649999999453	0	0	YW11	B	tr|Q27011|Q27011_TENMO;tr|Q7YWD7|Q7YWD7_TENMO
	0.081	2	1746.86	874.436	-0.0001	-0.0572457	-	2686.94	50	0.007089999999948304;-0.004350000000044929;0.0011870000000158143;0.0031229999999595748;0.003179999999986194;-0.014260000000035689;-0.0013240000000678265;0.0017329999999446954;-0.012331000000017411;0.001620000000229993;0.009592000000111511;0.04292549999999551;0.04609900000014022;-0.01829800000001569;-0.0037780000000111613	0.00752394	0.00730412	YW10	A	tr|Q7YWD7|Q7YWD7_TENMO;tr|Q27011|Q27011_TENMO
AGLIGAPAVAAYSAAPAVSSAYIHQAAPVA	0.0017	2	2764.45	1383.74	1.01	365.352	-	3643.32	50	-1.1750000004440153E-4;0.03353700000002391;0.0030090000000200234;0.0011349999999765714;0.014025000000060572;0.023611000000073545;-0.015498999999977059;0.0013910000001260414;0.03353700000002391;-0.013884500000131084;0.019336500000008527;0.03222650000009253	0	0	YW11	A	sp|P80686|CUH1C_TENMO
	0.0044	2	2764.45	1383.74	1.005	363.544	-	3647.69	50	0.002919000000019878;-0.04095500000005359;-0.03152700000003961;8.999999977277184E-6;-0.003865000000018881;-0.01597500000002583;0.0026110000000016953;-0.004498999999896114;0.005391000000031454;-0.0038845000001401786;0.021120500000051834;0.014336500000013075;0.0022265000000061264;-0.004223000000024513;-0.006333000000040556;0.027862999999911153;0.023826999999926102;0.020256000000017593	0	0	YW12	A	sp|P80686|CUH1C_TENMO
	0.0076	2	2764.45	1383.74	1.009	364.991	-	3638.41	50	9.190000000103282E-4;-0.03919150000024274;-0.0029910000000086256;-0.009100999999986925;1.3500000000021828E-4;-0.008388999999965563;-0.0024989999999434076;-0.008608999999864864;0.019120500000042284;0.018336500000032174;-0.045262999999863496;-2.2300000006225673E-4;-0.00333299999999781;0.0208269999999402;0.02425599999997985	0	0	YW12	A	sp|P80686|CUH1C_TENMO
	0.02	2	2764.45	1383.74	1.016	367.523	-	3651.62	50	9.190000000103282E-4;-0.03987950000004048;-9.90999999999076E-4;1.3500000000021828E-4;0.00502500000004602;0.0026110000000016953;0.011501000000066597;0.004391000000055101;-0.02388450000012199;0.019120500000042284;0.018336500000032174;0.023226500000077976;-0.002333000000021457;0.023936999999932596;0.02282699999994975;0.02524900000003072	0.00116347	0.00103627	YW12	A	sp|P80686|CUH1C_TENMO
AGLISESGDILIDQTK	1.4e-06	2	1658.87	830.441	-0.0059	-3.55663	-	2417.8	50	-0.003552999999982376;-0.021281000000044514;0.001559000000014521;-0.019751499999983935;-0.03883300000006784;-0.0024629999999774554;0.0024730000000090513;-0.0015550000000530417;0.001615999999955875;-0.0016050000000973341;-0.002548000000047068;-6.1200000004	0	0	YW13	B	tr|Q7YWC9|Q7YWC9_TENMO
	3.2e-06	2	1658.87	830.441	-0.0051	-3.07438	-	2408.7	50	-0.0010720000000219443;-0.03910000000001901;-0.0034629999999822303;-0.0055270000000291475;0.009767499999952634;0.002082500000000209;-0.01038400000004458;-0.004027000000007774;-0.003605000000106884;0.005451999999934287;-0.014612000000056469;3.2399999986409	0	0	YW9	B	tr|Q7YWC9|Q7YWC9_TENMO
	1.3e-05	3	1658.87	553.963	-0.0074	-4.46086	-	2418.14	50	-0.0046169999999960964;-0.001672999999982494;-0.009777500000041073;-0.019281000000034965;-0.016345000000001164;-0.039825333333226354;-0.031833000000005995;-4.6299999996790575E-4;-0.0025269999999864012;0.0018519999999853098;0.0048239999999850625;0.00141699	0	0	YW13	B	tr|Q7YWC9|Q7YWC9_TENMO
	0.00011	2	1658.87	830.44	-0.0082	-4.94312	-	2411.4	50	3.829999999993561E-4;-0.020345000000020264;-0.019751499999983935;-0.018000999999969736;-0.023833000000081483;-0.005462999999963358;-0.0021480000000337895;0.018359999999916;0.020767499999976735;-0.0060869999999795255;1.6700000003311288E-4;0.0014519999999151878;-0.006612000000131957;-0.012676000000055865;-0.0026830000000472864;-0.007147000000145454;8.250000000771252E-4;-0.0037959999999657157;-0.036…	0	0	YW10	B	tr|Q7YWC9|Q7YWC9_TENMO
	0.00072	2	1658.87	830.44	-0.0071	-4.28002	-	2419.58	50	-0.0015529999999728261;-0.005664999999908105;-0.0034629999999822303;0.0027934999999956744;-0.005384000000049127;-0.001548000000070715;0.0033879999998589483;0.0023239999999304928;-0.00917499999991378;-0.021768000000065513;-0.01379599999995662;-0.0367540000	0	0	YW10	B	tr|Q7YWC9|Q7YWC9_TENMO
	0.0011	2	1658.87	830.441	-0.0053	-3.19494	-	2417.01	50	-3.4500000003845344E-4;-0.007057000000031621;-0.0014629999999726806;-0.001527000000010048;0.01785199999994802;0.0036159999999654246;-0.015440500000067914;0.0013949999998885687;0.005451999999934287;-0.004676000000131353;0.012852999999836356;8.2500000007712	0	0	YW9	B	tr|Q7YWC9|Q7YWC9_TENMO
	0.0021	2	1658.87	830.954	1.02	614.876	-	2717.76	50	0.002968499999951746;0.015321999999969194;-0.029100000000028103;-4.6299999996790575E-4;0.016767499999957636;0.01548000000002503;9.729999999876782E-4;0.002394999999864922;0.007451999999943837;-0.0026120000001128574;0.003323999999906846;8.250000000771252E-4;0.016204000000016094;-0.007045000000118762;0.012093499999963342;0.015932999999904496;0.004989999999907013	0	0	YW13	A	tr|Q7YWC9|Q7YWC9_TENMO
	0.0036	2	1658.87	830.451	0.015	9.04229	-	2708	50	-5.529999999680513E-4;0.0023830000000089058;-0.012281000000029962;-4.6299999996790575E-4;0.02676749999994854;0.001615999999955875;0.0033949999998981184;0.007451999999943837;-0.0026120000001128574;0.008323999999902298;0.020825000000058935;0.018232000000125	0	0	YW11	A	tr|Q7YWC9|Q7YWC9_TENMO
	0.0093	3	1658.87	553.961	-0.014	-8.43947	-	2408.56	50	-0.009616999999991549;0.002262999999970816;-0.03666499999997086;0.04553749999999468;0.009610000000009222;4.4499999995650796E-4;0.003417000000013104;-2.3250000003827154E-4;-0.046588000000042484;-0.013578999999936059;-0.002548000000047068;-0.002612000000112	0	0	YW10	B	tr|Q7YWC9|Q7YWC9_TENMO
	0.011	2	1658.87	830.449	0.011	6.63101	-	2699.5	50	-6.170000000338405E-4;0.002354999999965912;-0.016281000000049062;-0.013751500000012129;-0.0014629999999726806;-6.05000000120981E-4;0.004451999999901091;0.002387999999882595;0.004323999999883199;8.250000000771252E-4;-0.0037959999999657157;-0.02625050000006	0	0	YW13	A	tr|Q7YWC9|Q7YWC9_TENMO
	0.098	2	1658.87	830.439	-0.0097	-5.84735	-	2718.29	50	0.006761999999980617;-0.009678000000008069;0.008853500000100212;0.007927999999992608;-0.03252700000001596;0.03839199999998755;-0.01354800000007117;3.2399999986409966E-4;-0.037683000000015454;0.01082500000006803;-0.01379599999995662;-0.007885000000158016	0.00288739	0.00288462	YW12	A	tr|Q7YWC9|Q7YWC9_TENMO
AGPVAVAHAAPYAVHAPA	0.0069	2	1668.87	836.461	2.032	1217.59	-	2615.06	50	-2.52999999986514E-4;-0.005191000000024815;-0.030040999999982887;0.0052920000000256096;-0.0362320000000409;-0.03023850000005268;0.035546499999895786;0.0018370000000231812;0.04242299999998522;0.04031299999996918;-1.0100000002921661E-4;0.006788999999912448;	0.00110865	0.0010395	YW10	A	sp|P80685|CUG1A_TENMO
AGQVPGISGIASAPAVQANPAPTPVQGTVVDADTVAVESA	0.00027	3	3711.9	1238.31	0.0013	0.350225	-	2961.54	50	-0.014522000000027901;0.014638499999819032;-0.003977000000077169;-0.004391000000055101;0.002317000000061853;-0.00171100000000024;-0.0023899999998775456;-0.04608699999999999;-0.03359299999999621;-0.004926999999952386;0.009193000000038865;-0.014640000000099	0	0	YW9	B	tr|Q7M4D9|Q7M4D9_TENMO
AGTNLPTSYASHFVLEGK	0.074	2	1890.95	946.991	1.019	538.884	-	2526.46	50	0.007904999999993834;0.0028409999999894353;0.010007999999999129;-5.990000000224427E-4;0.03239250000001448;-0.01910150000000499;-0.008005000000025575;-0.002069000000062715;0.016139999999950305;-0.003517999999985477;0.008554999999944357;-4.6000000003232344E-4;0.004475999999954183;-0.010557000000062544;-0.024236999999970976;-0.011694999999917854;0.04786200000012286;-0.047854000000086216;0.0020184999…	0.0024728	0.00243665	YW12	A	tr|Q9NDN7|Q9NDN7_TENMO
AHAAPVAVAHAAPLAVAHAAPVAV	0.051	2	2181.22	1091.62	0.0001	0.045846	-	2178.24	50	0.03715299999998933;0.0019330000000081782;0.005231000000094355;-0.004878999999846201;0.01416800000015428;4.060000001118169E-4;-0.001396999999997206;0.01971400000002177;-0.0017470000000230357;0.005230999999980668;4.060000001118169E-4;-0.003570499999909771;0.02381099999999492	0.00205655	0.0019861	YW12	A	sp|Q9TXD9|CUF1_TENMO
AHAPVAVAHAAPV	0.019	2	1209.66	606.347	1.016	839.904	-	1871.39	50	-0.0018469999999979336;-9.570000000280743E-4;0.004754999999931897;0.0013410000000249056;-0.002768999999943844;-0.03968099999997321;0.01924700000000712;0.006692000000043663;-0.012862999999981639;0.004755000000045584;-0.005397000000016305;0.0253149999999777	0.000714796	0.000674309	YW13	A	sp|Q94804|CU23_TENMO
AHAVAAPIVAAPVVQK	4.1e-07	3	1540.91	514.642	-0.0066	-4.28319	-	1486.4	50	-0.004681000000005042;-0.041509000000019114;0.020077000000014777;-0.0036670000000071923;-0.030366000000071836;-0.0018576666666376696;-0.021455333333335602;-0.0011359999999740467;-0.003957000000013977;-3.7100000002965317E-4;-0.0024809999999888532;4.0899999	0	0	YW9	B	tr|O18508|O18508_TENMO
	0.0033	3	1540.91	514.646	0.0073	4.73747	-	1500.01	50	-0.007680999999990945;0.048016000000018266;-0.030366000000071836;-0.024455333333321505;-0.004480999999998403;4.089999999905558E-4;-0.0034190000000080545;-0.023832999999967797;-0.002708000000041011;0.0019099999999525608;-0.031166500000040287;6.599999999252	0	0	YW10	B	tr|O18508|O18508_TENMO
AHGLCFGK	1e-07	2	888.427	445.22	-0.0024	-2.7014	57.02147@C	386.356	50	-0.0019369999999980791;-0.010465000000010605;-0.013120000000014898;0.006466000000045824;-0.007472500000005766;-0.0074115000000460896;-0.018905000000017935;-0.012575000000026648;-0.005407000000047901;-8.469999999931588E-4;-0.006310999999982414;0.0046249999	0	0	YW13	B	tr|Q7YWC9|Q7YWC9_TENMO
	0.028	1	888.427	889.431	-0.0043	-4.84001	57.02147@C	398.616	50	-0.0023399999998900967;-0.010465000000010605;0.0038799999999810098;0.046546999999918626;6.889999999657448E-4;-0.008444000000054075;-0.0028710000000273794;-0.004326000000105523;-0.0069200000000364525;7.739999999216707E-4;0.015118999999913285;-0.00340900000	0	0	YW13	B	tr|Q7YWC9|Q7YWC9_TENMO
AHQGEVDNVIK	9.1e-11	2	1208.61	605.315	0.0008	0.661915	-	308.653	50	-0.0067400000000361615;-0.002937000000002854;-0.00485599999990427;-0.0012699999998631029;-0.0028470000000027085;-0.002425000000016553;-4.820000000336222E-4;-0.004896000000030654;-8.389999999280917E-4;-7.659999998850253E-4;-0.0011799999998629573;0.00275600	0	0	YW13	B	tr|X5J679|X5J679_TENMO
	2.9e-10	2	1208.61	605.317	0.0044	3.64053	-	274.797	50	0.019159500000057506;-0.03709699999996019;-0.006775000000004638;0.0011529999999879692;0.003574999999955253;-0.004889000000048327;0.003517999999985477;0.001104000000054839;0.010161000000039166;0.001234000000067681;-0.00617999999985841;0.032448000000044885;-0.027254499999912696;0.025264000000106535;6.979999999998654E-4;0.006779000000051383;-6.349999999883948E-4;-0.004412000000115768;-0.002753000000…	0	0	YW9	B	tr|X5J679|X5J679_TENMO
	3e-10	2	1208.61	605.313	-0.0032	-2.64766	-	278.297	50	6.300000001147055E-5;-8.469999999931588E-4;-0.002425000000016553;-0.0034820000000763685;-0.008896000000049753;0.0031610000000910077;-0.0027659999999514184;-0.012179999999830216;-0.03425449999997454;-3.0200000000490945E-4;0.012779000000023188;0.005365000000097098;-0.002412000000106218;1.7399999995859616E-4;0.002246999999840682;3.039999999145948E-4;0.009889999999927568;0.009832999999844105;-0.00674…	0	0	YW13	A	tr|X5J679|X5J679_TENMO
	2.8e-08	2	1208.61	605.319	0.0083	6.86737	-	279.534	50	0.009730000000104155;0.005329999999986512;1.5300000001161607E-4;0.0015749999999457032;-4.820000000336222E-4;0.0071040000000266446;-0.005838999999923544;0.008234000000129527;-0.013179999999920256;0.0027045000000498476;0.007134999999948377;0.019126499999998714;-0.031254499999931795;-3.0200000000490945E-4;-0.026956000000041058;-0.032597500000008495;-4.1200000009666837E-4;0.004246999999850232;-0.0066…	0	0	YW13	A	tr|X5J679|X5J679_TENMO
	2.1e-07	2	1208.61	605.31	-0.0099	-8.1912	-	302.635	50	-0.007732499999974607;-0.0019369999999980791;0.013730000000123255;-0.0028470000000027085;-0.005425000000059299;5.179999999427309E-4;-0.012895999999955166;-0.005838999999923544;0.002234000000044034;-0.00617999999985841;-0.015295499999979256;-0.008015999999	0	0	YW13	B	tr|X5J679|X5J679_TENMO
	9.9e-07	2	1208.61	605.315	-0.0009	-0.744654	-	282.158	50	-0.0019369999999980791;0.01642799999996214;1.5300000001161607E-4;0.0015749999999457032;-0.005482000000029075;-0.0028959999999642605;0.0031610000000910077;-0.01476599999989503;-0.009179999999901156;0.0037045000000262007;-0.00227899999993042;-0.012873500000	0	0	YW11	A	tr|X5J679|X5J679_TENMO
	1.2e-06	2	1208.61	605.312	-0.0059	-4.88162	-	274.698	50	-0.003937000000007629;-0.04756099999997332;-0.0018469999999979336;-0.0014250000000401997;-0.0018389999999044448;-0.007765999999946871;-0.00617999999985841;0.0024975000000608816;0.004664000000047963;-0.033619999999814354;0.01426400000002559;-0.005221000000	0	0	YW10	B	tr|X5J679|X5J679_TENMO
	1.9e-06	3	1208.61	403.877	-0.0068	-5.62628	-	311.713	50	-0.002937000000002854;0.004427999999961685;1.3999999964653398E-5;-0.0016985000000033779;-0.017012000000022454;-6.254999999555366E-4;-0.006434000000012929;-0.0028470000000027085;-0.0014250000000401997;-0.0038890000000151304;-0.0024819999999863285;-8.960000	0	0	YW13	B	tr|X5J679|X5J679_TENMO
	4.2e-06	2	1208.61	605.311	-0.0076	-6.28819	-	277.296	50	-0.010732500000017353;0.003330000000005384;0.02487050000002;-0.0018469999999979336;-0.009425000000021555;0.008104000000002998;-0.023838999999952648;-0.0037659999999277716;-0.0031799999999293505;0.0027560000003177265;0.008704500000021653;-0.011015999999926	0	0	YW10	B	tr|X5J679|X5J679_TENMO
	7.9e-05	2	1208.61	605.315	-0.0001	-0.0827394	-	299.631	50	-0.005936999999988757;-0.010269999999877655;-0.001799499999890486;-3.9200000000505497E-4;-0.0038470000000074833;-0.005425000000059299;-0.004482000000052722;-0.002838999999994485;-0.007765999999946871;0.003820000000132495;-0.004295499999955155;4.9750000005	0	0	YW13	B	tr|X5J679|X5J679_TENMO
	0.00018	3	1208.61	403.877	-0.0062	-5.12984	-	305.788	50	0.0020629999999925985;-9.79000000029373E-4;0.001427999999975782;-0.012434000000041578;0.006972999999959484;-0.0031295000000000073;0.002574000000009846;-0.0028470000000027085;0.0015749999999457032;-0.002889000000038777;-4.820000000336222E-4;-0.0017659999998613785;-0.018124999999997726;0.0012893333333465762;-0.031254499999931795;-0.010190666666659354;-0.024111333333280527;0.006698000000000093;-0.00…	0	0	YW13	B	tr|X5J679|X5J679_TENMO
	0.0098	2	1208.61	605.315	-0.001	-0.827394	-	287.056	50	-0.003937000000007629;-0.004847000000012258;-0.002425000000016553;0.001517999999919084;-0.0038959999999406136;0.025161000000025524;-0.006765999999970518;0.046875;0.007670999999959349;-0.02925449999997909;-0.024735999999961678;-0.0033019999999908123;-0.020	0.0020555	0.00184502	YW10	A	tr|X5J679|X5J679_TENMO
AHTLVEEVR	4.2e-09	2	1052.56	527.29	0.0026	2.47017	-	335.788	50	1.7500000012660166E-5;-9.369999999933043E-4;-0.023815000000013242;-0.012120000000038544;-0.01718700000003537;0.0012199999999324973;-0.0018469999999979336;4.739999999401334E-4;-0.002590000000054715;0.0029959999999391584;0.0078099999999494685;-2.7000000000043656E-4;-0.003966000000048098;-0.03144400000007863;-0.002302000000014459;0.025954999999953543;-0.006495999999998503;-0.001910000000123091;-0.00…	0	0	YW9	B	tr|Q7YZB8|Q7YZB8_TENMO;tr|Q7YZB8|Q7YZB8_TENMO
	2.7e-08	2	1052.56	527.286	-0.0036	-3.42023	-	361.149	50	0.0020174999999653664;-0.002937000000002854;-0.005120000000033542;-0.034187000000031276;0.00621999999992795;-0.0018469999999979336;4.739999999401334E-4;0.006409999999959837;-5.970000000843356E-4;0.02780999999993128;0.0017299999999522697;3.399999997100167E-5;-0.0010300000000711407;-0.0033019999999908123;0.02420599999996398;0.006504000000006727;8.999999988645868E-5;0.004496999999901163;-0.002096000…	0	0	YW9	B	tr|Q7YZB8|Q7YZB8_TENMO;tr|Q7YZB8|Q7YZB8_TENMO
	1.5e-07	2	1052.56	527.288	-0.0013	-1.23508	-	384.947	50	0.008017500000050859;0.0020629999999925985;6.079999999997199E-4;-8.469999999931588E-4;-5.260000000362197E-4;0.00740999999993619;0.007730000000037762;0.01196299999992334;0.01695499999993899;-0.009948000000008506;0.008089999999924657;0.003496999999867967;-0.002096000000165077;0.0024899999999661304;-0.005574000000137858;0.003746999999862055;0.0024609999999256615;0.004004999999949632;-0.0066930000000…	0	0	YW12	A	tr|Q7YZB8|Q7YZB8_TENMO;tr|Q7YZB8|Q7YZB8_TENMO
	2.5e-07	2	1052.56	527.283	-0.01	-9.50064	-	357.24	50	0.007867500000088512;-9.369999999933043E-4;0.0038799999999241663;-0.03118700000001695;-0.0018469999999979336;-5.260000000362197E-4;-5.900000000451655E-4;-0.002004000000056294;0.007730000000037762;-0.005287000000009812;0.002033999999923708;9.69999999938409E-4;-3.0200000000490945E-4;0.0190024999999423;-0.009495999999984406;8.999999988645868E-5;0.0014969999999152606;0.005903999999873122;0.0024899999…	0	0	YW10	B	tr|Q7YZB8|Q7YZB8_TENMO;tr|Q7YZB8|Q7YZB8_TENMO
	2.7e-07	2	1052.56	527.287	-0.0031	-2.9452	-	375.052	50	-0.003982500000006439;-9.369999999933043E-4;-0.007056000000034146;-0.005120000000033542;-0.027187000000026273;-8.469999999931588E-4;-0.0025260000000457694;0.003995999999915512;-0.009604000000081214;-0.004270000000019536;-0.004966000000024451;0.02336999999	0	0	YW10	B	tr|Q7YZB8|Q7YZB8_TENMO;tr|Q7YZB8|Q7YZB8_TENMO
	3.1e-07	2	1052.56	527.283	-0.01	-9.50064	-	404.096	39	-0.00213250000001608;-0.0019369999999980791;-0.005094000000099186;-0.004056000000048243;-0.034187000000031276;-0.0038470000000074833;-5.260000000362197E-4;-0.004590000000064265;-0.004004000000122687;-0.003597000000127082;-0.0022700000000668297;0.002033999	0	0	YW13	B	tr|Q7YZB8|Q7YZB8_TENMO;tr|Q7YZB8|Q7YZB8_TENMO
	8.6e-07	2	1052.56	527.292	0.0079	7.5055	-	279.653	50	0.0030174999999417196;-5.600000002914385E-5;-0.0261870000000215;-8.469999999931588E-4;0.00147399999997333;0.006409999999959837;0.002729999999928623;0.0030339999999569045;-0.011036999999987529;-0.0013020000000096843;-0.01239200000000551;0.04251649999997653;0.001504000000011274;0.0020899999998960084;-0.0045030000001133885;-0.002096000000165077;0.0034899999999424836;0.002425999999900341;-2.530000001…	0	0	YW13	A	tr|Q7YZB8|Q7YZB8_TENMO;tr|Q7YZB8|Q7YZB8_TENMO
	1.6e-06	2	1052.56	527.289	0.0007	0.665045	-	274.695	50	0.008010000000012951;-9.369999999933043E-4;-0.0018469999999979336;0.0034739999999260363;0.0010339999999473548;-0.008302000000014687;-0.0024960000000078253;-0.002910000000099444;4.96999999882064E-4;-9.600000009868381E-5;-0.001510000000052969;4.2599999994763493E-4;-0.004253000000062457;-0.0016675000000532236;-0.001995000000079017;0.004056999999875188;-0.0016930000000456857;-0.0027150000000233376;0.…	0	0	YW9	B	tr|Q7YZB8|Q7YZB8_TENMO;tr|Q7YZB8|Q7YZB8_TENMO
	2.1e-06	2	1052.56	527.289	0.0015	1.4251	-	370.249	50	0.0010174999999890133;-0.006936999999993532;0.010943999999938114;-0.030187000000012176;-0.0028470000000027085;0.004473999999959233;-0.002590000000054715;7.299999999759166E-4;0.006033999999942807;-0.0040300000000570435;0.031702499999994416;-0.007496000000003278;0.005089999999881911;0.003496999999867967;-0.002096000000165077;-0.003510000000119362;-0.00957400000004327;0.0017469999999093488;-0.007539…	0	0	YW12	A	tr|Q7YZB8|Q7YZB8_TENMO;tr|Q7YZB8|Q7YZB8_TENMO
	2.4e-06	2	1052.56	527.288	0.0002	0.190013	-	364.351	50	-0.002982500000030086;6.300000001147055E-5;-0.004391999999995733;0.015928999999971438;-0.03518700000000763;-0.0028470000000027085;-0.0025260000000457694;0.0024099999999407373;-0.003270000000043183;-0.0040300000000570435;-0.002302000000014459;-0.0079975000	0	0	YW9	B	tr|Q7YZB8|Q7YZB8_TENMO;tr|Q7YZB8|Q7YZB8_TENMO
	3.7e-06	2	1052.56	527.286	-0.0036	-3.42023	-	338.76	50	-0.008982500000001892;0.004063000000002148;-0.0056800000000407636;6.229999999902702E-4;-0.025187000000016724;-0.0028470000000027085;-0.0035260000000221225;0.0014099999999643842;-0.00900400000011814;-0.009270000000014988;3.399999997100167E-5;-0.01463000000	0	0	YW9	B	tr|Q7YZB8|Q7YZB8_TENMO;tr|Q7YZB8|Q7YZB8_TENMO
	3.9e-06	2	1052.56	527.287	-0.0019	-1.80512	-	304.871	50	-0.0069825000000491855;6.300000001147055E-5;0.013864999999952943;-0.004847000000012258;0.002473999999949683;-0.006590000000073815;-0.009190000000103282;-0.007270000000062282;0.004033999999933258;-0.005302000000000362;-0.01291000000009035;0.009496999999896	0	0	YW9	B	tr|Q7YZB8|Q7YZB8_TENMO;tr|Q7YZB8|Q7YZB8_TENMO
	4.1e-06	2	1052.56	527.291	0.0064	6.08041	-	330.264	50	0.005017500000008113;-0.0019369999999980791;0.009319999999945594;0.008740499999987605;-0.005056000000024596;0.03346599999991895;-0.043187000000017406;-8.469999999931588E-4;0.0034739999999260363;-5.900000000451655E-4;0.0019959999999628053;0.004729999999995016;0.004033999999933258;-0.002302000000014459;0.041954999999916254;-0.001910000000123091;-0.009503000000108841;0.0019039999998540225;-0.0015100…	0	0	YW12	A	tr|Q7YZB8|Q7YZB8_TENMO;tr|Q7YZB8|Q7YZB8_TENMO
	4.4e-06	2	1052.56	527.29	0.0042	3.99027	-	349.278	50	0.0020629999999925985;0.024383999999940897;-0.012680000000045766;-0.009094000000061442;0.010279999999966094;0.007219999999904303;0.0011529999999879692;-5.260000000362197E-4;-5.900000000451655E-4;-0.026190000000042346;0.010033999999961907;0.004697999999990543;0.03751649999998108;0.00124399999998559;0.0010899999999196552;4.96999999882064E-4;0.0019039999998540225;-5.100000000766158E-4;-0.00757400000…	0	0	YW12	A	tr|Q7YZB8|Q7YZB8_TENMO;tr|Q7YZB8|Q7YZB8_TENMO
	5.5e-06	2	1052.56	527.284	-0.0095	-9.02561	-	401.173	50	-0.003982500000006439;-0.002937000000002854;0.002319999999940592;-0.02228000000013708;-0.034187000000031276;0.0022199999999088504;-0.004847000000012258;-0.0025260000000457694;0.0024099999999407373;-0.004270000000019536;-0.003966000000048098;-0.00103000000	0	0	YW13	B	tr|Q7YZB8|Q7YZB8_TENMO;tr|Q7YZB8|Q7YZB8_TENMO
	7.3e-06	2	1052.56	527.288	-0.0006	-0.570038	-	356.13	50	0.0010174999999890133;-0.002937000000002854;-0.007259500000031949;0.01618500000000722;0.004864999999938391;-0.030187000000012176;-8.469999999931588E-4;-0.0035260000000221225;-5.900000000451655E-4;-5.970000000843356E-4;7.299999999759166E-4;-0.02103000000005295;0.008555999999941832;3.699999999753345E-4;6.979999999998654E-4;0.03616599999998016;0.032205999999945334;-0.003910000000075797;4.96999999882…	0	0	YW9	B	tr|Q7YZB8|Q7YZB8_TENMO;tr|Q7YZB8|Q7YZB8_TENMO
	7.5e-06	2	1052.56	527.288	-0.0014	-1.33009	-	343.59	50	1.7500000012660166E-5;-0.0019369999999980791;-0.004094000000065989;-0.0018469999999979336;4.739999999401334E-4;0.0024029999999584106;-2.7000000000043656E-4;-0.0029660000000717446;-0.014030000000047949;-0.0013020000000096843;5.040000000064992E-4;0.0010899999999196552;-0.0045030000001133885;-9.600000009868381E-5;-5.100000000766158E-4;-0.005574000000137858;-0.0012530000001333974;-0.00316500000008090…	0	0	YW9	B	tr|Q7YZB8|Q7YZB8_TENMO;tr|Q7YZB8|Q7YZB8_TENMO
	7.8e-06	2	1052.56	527.288	0.0003	0.285019	-	321.714	50	-0.001982500000053733;-9.369999999933043E-4;-0.00468000000006441;-0.0038470000000074833;-0.0025260000000457694;0.006409999999959837;-0.0120040000000472;-0.0022700000000668297;-0.0029660000000717446;0.012969999999938864;0.01935499999979129;0.00350399999999	0	0	YW9	B	tr|Q7YZB8|Q7YZB8_TENMO;tr|Q7YZB8|Q7YZB8_TENMO
	1.1e-05	2	1052.56	527.289	0.0012	1.14008	-	369.018	50	0.009009999999989304;-0.010094000000094638;0.002184999999997217;0.006943999999975858;-0.0011200000000712862;-0.04218700000001263;-0.020780000000115706;-0.0018469999999979336;0.002473999999949683;0.00540999999992664;0.010809999999878528;0.0030339999999569045;-0.002030000000047494;-0.005444000000068172;0.007369999999923493;-0.0033019999999908123;-0.0069975000000681575;0.024702499999989413;0.0045039…	0	0	YW10	B	tr|Q7YZB8|Q7YZB8_TENMO;tr|Q7YZB8|Q7YZB8_TENMO
			1052.56	527.288	0.0002	0.190013	-	343.404	42	-0.003982500000006439;-0.007936999999998307;-0.010120000000028995;-0.030187000000012176;-0.0038470000000074833;4.739999999401334E-4;-0.004270000000019536;-0.0033019999999908123;-9.100000000898945E-4;0.0014969999999152606;-0.0060960000000704895;-0.00951000	0	0	YW10	B	tr|Q7YZB8|Q7YZB8_TENMO;tr|Q7YZB8|Q7YZB8_TENMO
	1.2e-05	2	1052.56	527.289	0.0008	0.760051	-	349.213	48	0.008017500000050859;6.300000001147055E-5;-0.0331870000000265;0.0011529999999879692;-0.006526000000064869;0.0024099999999407373;0.007730000000037762;-0.0013020000000096843;0.013496999999915715;-0.014096000000108688;0.0014899999998760904;-0.006574000000114211;0.002746999999885702;0.014834999999948195;-0.002539000000069791;-0.005995000000041273;0.006306999999992513;0.002284999999972115;0.0077300000…	0	0	YW10	B	tr|Q7YZB8|Q7YZB8_TENMO;tr|Q7YZB8|Q7YZB8_TENMO
	1.3e-05	2	1052.56	527.292	0.008	7.60051	-	332.065	50	1.7500000012660166E-5;-0.004936999999983982;-0.030187000000012176;-0.0018469999999979336;-0.004526000000055319;0.01140999999995529;-2.7000000000043656E-4;-0.005966000000057647;-3.0200000000490945E-4;0.02920599999995943;-0.006495999999998503;0.0020899999998960084;-0.0035030000001370354;0.006903999999849475;-0.004510000000095715;-0.0035740000000714645;0.0077469999998811545;-0.023164000000036822;0.0…	0	0	YW12	A	tr|Q7YZB8|Q7YZB8_TENMO;tr|Q7YZB8|Q7YZB8_TENMO
	1.5e-05	2	1052.56	527.29	0.003	2.85019	-	397.4	50	-0.002982500000030086;-0.01093699999998421;-0.0291870000000074;-8.469999999931588E-4;0.0034739999999260363;-0.004590000000064265;0.004292499999991151;-0.003270000000043183;0.014962999999966087;0.0036979999999857682;-0.0027940000000512555;0.009089999999901	0	0	YW12	A	tr|Q7YZB8|Q7YZB8_TENMO;tr|Q7YZB8|Q7YZB8_TENMO
	1.8e-05	2	1052.56	527.29	0.0032	3.0402	-	343.323	50	0.008017500000050859;0.004943999999966309;-0.043120000000044456;-0.0037725000000250475;-0.02818700000003105;-0.0018469999999979336;-5.260000000362197E-4;0.008995999999910964;0.007730000000037762;0.005033999999966454;-0.006989999999973406;-0.0033019999999908123;0.008236999999894579;-0.023356000000035237;0.005165999999917403;0.001504000000011274;-0.002910000000099444;-0.004096000000117783;-0.004510…	0	0	YW12	A	tr|Q7YZB8|Q7YZB8_TENMO;tr|Q7YZB8|Q7YZB8_TENMO
	2.4e-05	2	1052.56	527.292	0.0071	6.74545	-	346.192	50	0.0040175000000317596;0.012184999999988122;0.01146599999992759;-0.0291870000000074;-0.0067800000001057015;1.5300000001161607E-4;0.002473999999949683;0.004409999999950287;0.003730000000018663;0.016969999999957963;0.004555999999922733;-0.01742750000002502;6.979999999998654E-4;0.03916599999990922;0.001504000000011274;0.004089999999905558;-0.006503000000122938;-9.600000009868381E-5;0.0034899999999424…	0	0	YW12	A	tr|Q7YZB8|Q7YZB8_TENMO;tr|Q7YZB8|Q7YZB8_TENMO
	3.4e-05	2	1052.56	527.289	0.0011	1.04507	-	352.096	50	0.01100999999994201;0.004063000000002148;0.002184999999997217;-0.034187000000031276;-0.0028470000000027085;0.00147399999997333;0.045409999999947104;0.013995999999906417;-0.007966000000067197;-0.005444000000068172;-0.012037000000077569;0.0016980000000046402;0.007002499999941847;0.03360799999998676;0.0358309999999733;8.999999988645868E-5;0.0019039999998540225;-5.100000000766158E-4;4.259999999476349…	0	0	YW10	B	tr|Q7YZB8|Q7YZB8_TENMO;tr|Q7YZB8|Q7YZB8_TENMO
	4.9e-05	2	1052.56	527.289	0.0005	0.475032	-	381.344	50	-0.001982500000053733;0.0020629999999925985;-0.030187000000012176;-8.469999999931588E-4;-0.004526000000055319;-0.0035900000000310683;0.0014029999998683707;-0.0022700000000668297;-0.01363000000003467;-3.0200000000490945E-4;0.006002499999965494;0.0045039999	0	0	YW10	B	tr|Q7YZB8|Q7YZB8_TENMO;tr|Q7YZB8|Q7YZB8_TENMO
	5.4e-05	2	1052.56	527.291	0.0061	5.79539	-	381.93	50	-0.0019369999999980791;0.014879999999948268;-8.469999999931588E-4;-0.0025260000000457694;0.004809999999906722;-0.007966000000067197;-0.0013020000000096843;0.04595499999993535;0.024243999999981725;0.001165999999898304;-4.959999999982756E-4;-0.0079100000000	0	0	YW12	A	tr|Q7YZB8|Q7YZB8_TENMO;tr|Q7YZB8|Q7YZB8_TENMO
	6e-05	2	1052.56	527.289	0.0024	2.28015	-	373.453	50	-0.009982499999978245;-0.002937000000002854;-0.0016870000000608343;-8.469999999931588E-4;-0.0015260000000694163;0.0024099999999407373;-0.010269999999991342;-0.006030000000066593;0.005962999999951535;-0.002302000000014459;0.02901899999994839;0.025219999999	0	0	YW12	A	tr|Q7YZB8|Q7YZB8_TENMO;tr|Q7YZB8|Q7YZB8_TENMO
	6.1e-05	2	1052.56	527.288	-0.0015	-1.4251	-	332.919	50	-0.002982500000030086;-0.007936999999998307;0.03118499999999358;6.079999999997199E-4;-0.03118700000001695;-0.0018469999999979336;4.739999999401334E-4;-0.005190000000084183;-0.0016040000000430155;-0.003270000000043183;0.02355599999992819;-0.005302000000000	0	0	YW9	B	tr|Q7YZB8|Q7YZB8_TENMO;tr|Q7YZB8|Q7YZB8_TENMO
	6.3e-05	2	1052.56	527.292	0.0075	7.12548	-	406.927	50	0.006009999999946558;0.0010630000000162454;0.021465999999918495;0.0011529999999879692;-0.0035260000000221225;0.00740999999993619;0.04578899999995656;0.005033999999966454;0.0016980000000046402;0.007830999999953292;-0.043503000000100656;9.039999998776693E-4;4.899999998997373E-4;0.001425999999923988;0.0017469999999093488;0.0024609999999256615;0.003004999999973279;-0.009693000000083885;-0.03088400000…	0	0	YW12	A	tr|Q7YZB8|Q7YZB8_TENMO;tr|Q7YZB8|Q7YZB8_TENMO
	9.2e-05	2	1052.56	527.288	0.0002	0.190013	-	363.913	50	-0.003982500000006439;-0.0020560000000386935;1.5300000001161607E-4;-5.260000000362197E-4;-0.004270000000019536;0.029033999999967364;0.005962999999951535;-0.0013020000000096843;0.0029549999999289867;0.029236999999852742;0.03790949999995519;-9.1000000008989	0	0	YW12	A	tr|Q7YZB8|Q7YZB8_TENMO;tr|Q7YZB8|Q7YZB8_TENMO
			1052.56	527.289	0.0011	1.04507	-	352.238	50	0.0030174999999417196;-9.369999999933043E-4;-0.009391999999991185;-0.034187000000031276;-0.0018469999999979336;4.739999999401334E-4;-0.006597000000056141;0.011809999999854881;0.002729999999928623;0.002033999999923708;-0.0040300000000570435;3.699999999753345E-4;-0.005302000000000362;0.005002499999932297;-0.01994799999999941;-0.020179999999868414;-0.004910000000108994;0.0029039999998303756;-0.00151…	0	0	YW9	B	tr|Q7YZB8|Q7YZB8_TENMO;tr|Q7YZB8|Q7YZB8_TENMO
	0.00011	2	1052.56	527.29	0.0033	3.13521	-	400.991	50	-0.0013920000000098298;0.02092899999996689;0.04245099999991453;-0.0291870000000074;-0.0018469999999979336;0.005473999999935586;0.009969999999952961;-3.0200000000490945E-4;-0.011948000000018055;0.04051649999996698;-9.100000000898945E-4;-0.00350300000013703	0	0	YW12	A	tr|Q7YZB8|Q7YZB8_TENMO;tr|Q7YZB8|Q7YZB8_TENMO
	0.00014	2	1052.56	527.287	-0.0028	-2.66018	-	347.678	50	1.7500000012660166E-5;6.300000001147055E-5;-0.014680000000055315;0.0011849999999640204;0.012622999999990725;-0.0010560000000623404;-0.03118700000001695;-0.0018469999999979336;4.739999999401334E-4;0.016809999999850334;-2.7000000000043656E-4;-0.003966000000048098;0.0059699999999338615;-0.006444000000101369;-6.300000000010186E-4;-0.0013020000000096843;-0.001997500000072705;-0.003910000000075797;-0.0…	0	0	YW9	B	tr|Q7YZB8|Q7YZB8_TENMO;tr|Q7YZB8|Q7YZB8_TENMO
	0.00017	2	1052.56	527.291	0.0056	5.32036	-	284.656	50	0.017010000000027503;-0.0019369999999980791;-0.047756000000049426;-0.02818700000003105;-8.469999999931588E-4;0.00147399999997333;-3.000000003794412E-5;-0.0033019999999908123;-0.0033560000000534274;0.032205999999945334;-0.0014960000000030504;8.999999988645868E-5;0.005903999999873122;0.008489999999937936;4.2599999994763493E-4;0.0017469999999093488;0.0010049999999637294;3.0699999990702054E-4;-0.0027…	0	0	YW10	A	tr|Q7YZB8|Q7YZB8_TENMO;tr|Q7YZB8|Q7YZB8_TENMO
			1052.56	527.29	0.0031	2.9452	-	339.978	50	-0.003982500000006439;-0.002937000000002854;-0.03597250000001395;-8.469999999931588E-4;-0.0025260000000457694;-0.004270000000019536;0.0030339999999569045;0.008969999999919764;-0.0033019999999908123;0.04451649999998608;0.030205999999964206;0.00408999999990	0	0	YW12	A	tr|Q7YZB8|Q7YZB8_TENMO;tr|Q7YZB8|Q7YZB8_TENMO
	0.0002	2	1052.56	527.287	-0.002	-1.90013	-	387.979	50	0.005017500000008113;-0.002937000000002854;0.021465999999918495;-0.036187000000012404;-0.0018469999999979336;-0.0015260000000694163;0.004729999999995016;-0.014286999999995942;0.005033999999966454;0.010962999999946987;-0.0013020000000096843;0.003503999999992402;-0.001910000000123091;-0.005096000000094136;0.006489999999871543;-0.025574000000119668;0.002746999999885702;0.007004999999935535;0.0450569…	0	0	YW12	A	tr|Q7YZB8|Q7YZB8_TENMO;tr|Q7YZB8|Q7YZB8_TENMO
	0.00021	2	1052.56	527.29	0.0028	2.66018	-	315.363	50	-9.82499999963693E-4;0.0020629999999925985;0.004153000000002294;-5.260000000362197E-4;-0.0012699999999767897;-0.002286999999995487;-0.005966000000057647;0.0029699999999479587;0.0313699999999244;-0.014302000000014914;-0.020910000000128548;0.003496999999867	0	0	YW9	B	tr|Q7YZB8|Q7YZB8_TENMO;tr|Q7YZB8|Q7YZB8_TENMO
	0.00024	2	1052.56	527.287	-0.0019	-1.80512	-	346.057	50	0.007017499999960819;-0.0019369999999980791;-0.03518700000000763;-0.0018469999999979336;-0.0015260000000694163;9.959999998727653E-4;0.00540299999988747;0.006729999999947722;-0.011030000000062046;0.016956000000050153;-3.0200000000490945E-4;1.899999995202961E-5;0.0020899999998960084;0.004903999999896769;-5.100000000766158E-4;-0.0015740000001187582;-0.004253000000062457;-9.950000000458203E-4;-0.0218…	0	0	YW10	B	tr|Q7YZB8|Q7YZB8_TENMO;tr|Q7YZB8|Q7YZB8_TENMO
	0.00025	2	1052.56	527.289	0.0006	0.570038	-	370.433	50	-0.001982500000053733;6.300000001147055E-5;-0.0291870000000074;-0.0018469999999979336;-5.260000000362197E-4;-5.900000000451655E-4;0.019402999999897474;-0.0022700000000668297;-0.004966000000024451;-0.002030000000047494;0.0173699999999144;0.0016980000000046	0	0	YW9	B	tr|Q7YZB8|Q7YZB8_TENMO;tr|Q7YZB8|Q7YZB8_TENMO
	0.0003	2	1052.56	527.291	0.0054	5.13034	-	358.879	50	0.006017499999984466;-9.369999999933043E-4;-1.2000000003808964E-4;-0.036187000000012404;0.0082199999999375;-0.0018469999999979336;-0.0015260000000694163;0.005729999999971369;0.005962999999951535;-0.004301999999995587;0.006018999999923835;0.01695499999993899;-4.959999999982756E-4;-0.0069100000001185435;-0.001096000000075037;4.899999998997373E-4;-0.0015740000001187582;0.0017469999999093488;-0.00399…	0	0	YW12	A	tr|Q7YZB8|Q7YZB8_TENMO;tr|Q7YZB8|Q7YZB8_TENMO
	0.00031	2	1052.56	527.291	0.0053	5.03534	-	367.088	50	0.010009999999965657;6.300000001147055E-5;0.007943999999952212;-0.03497250000000918;0.0011529999999879692;0.002473999999949683;-0.0029660000000717446;9.69999999938409E-4;0.0016980000000046402;0.021243999999995822;0.001504000000011274;-9.100000000898945E-4;-0.01150300000011839;0.007903999999825828;-0.003510000000119362;0.0044259999998530475;-0.0032530000000861037;-0.009693000000083885;-0.033884000…	0	0	YW12	A	tr|Q7YZB8|Q7YZB8_TENMO;tr|Q7YZB8|Q7YZB8_TENMO
	0.00032	2	1052.56	527.288	-0.0012	-1.14008	-	363.391	50	-0.003982500000006439;-0.007936999999998307;0.006719999999859283;0.0071849999999926695;-0.003120000000080836;-0.04218700000001263;-8.469999999931588E-4;0.00147399999997333;-0.004270000000019536;3.399999997100167E-5;-0.005030000000033397;-4.440000000727195	0	0	YW10	B	tr|Q7YZB8|Q7YZB8_TENMO;tr|Q7YZB8|Q7YZB8_TENMO
	0.00033	2	1052.56	527.287	-0.0027	-2.56517	-	302.084	50	9.999999974752427E-6;0.006319999999959691;0.007905999999934465;0.011185000000011769;-0.004847000000012258;0.00147399999997333;-0.00896600000004355;0.00355599999994638;-0.0026300000000674117;0.004002499999955944;8.999999988645868E-5;0.0024969999998916137;0.0029039999998303756;4.899999998997373E-4;-5.74000000142405E-4;-2.5300000015704427E-4;0.0018349999999145439;0.0010049999999637294;-0.00669300000…	0	0	YW9	B	tr|Q7YZB8|Q7YZB8_TENMO;tr|Q7YZB8|Q7YZB8_TENMO
	0.00036	2	1052.56	527.289	0.0013	1.23508	-	378.92	42	0.0040175000000317596;-0.0019369999999980791;-0.016094000000066444;-0.010120000000028995;-0.0028470000000027085;0.010409999999922093;0.003730000000018663;0.002033999999923708;-0.03899750000005042;0.001165999999898304;-9.100000000898945E-4;-0.0045030000001133885;0.0019039999998540225;0.004489999999918837;-0.0015740000001187582;-0.0032530000000861037;0.005460999999911564;-0.014693000000079337;-0.00…	0	0	YW9	B	tr|Q7YZB8|Q7YZB8_TENMO;tr|Q7YZB8|Q7YZB8_TENMO
	0.00041	2	1052.56	527.289	0.0023	2.18515	-	375.917	50	0.01201000000003205;0.012063000000011925;-0.028259500000046955;9.439999999472093E-4;0.024465999999904398;-0.02818700000003105;-0.039483500000073946;-0.0018469999999979336;4.739999999401334E-4;-0.0033019999999908123;-0.005997500000034961;-8.340000000544023E-4;0.0010899999999196552;-0.006503000000122938;-0.0070960000001605295;0.0014899999998760904;0.0054259999999430875;-2.5300000015704427E-4;-0.004…	0	0	YW12	A	tr|Q7YZB8|Q7YZB8_TENMO;tr|Q7YZB8|Q7YZB8_TENMO
	0.00042	2	1052.56	527.286	-0.0052	-4.94033	-	309.559	50	-0.0069825000000491855;-0.008120000000076288;-0.0028470000000027085;-0.010526000000027125;-0.017211000000031618;-0.007270000000062282;-0.0069660000000340005;-0.0033019999999908123;8.999999988645868E-5;0.007903999999825828;-0.008510000000114815;-0.00357400	0	0	YW9	B	tr|Q7YZB8|Q7YZB8_TENMO;tr|Q7YZB8|Q7YZB8_TENMO
	0.00048	2	1052.56	527.293	0.009	8.55057	-	366.163	50	-9.82499999963693E-4;0.008062999999992826;-0.025187000000016724;0.004457499999944048;-8.469999999931588E-4;0.00147399999997333;0.028402999999912026;-0.0012699999999767897;0.004033999999933258;-0.007630000000062864;-3.0200000000490945E-4;-0.009997500000054	0	0	YW10	B	tr|Q7YZB8|Q7YZB8_TENMO;tr|Q7YZB8|Q7YZB8_TENMO
	0.00049	2	1052.56	527.292	0.0072	6.84046	-	361.26	50	-9.82499999963693E-4;6.300000001147055E-5;0.007740499999954409;8.799999999382635E-4;-0.04897250000001918;-0.030187000000012176;-8.469999999931588E-4;4.739999999401334E-4;-0.0012699999999767897;0.0030339999999569045;-0.0013020000000096843;0.019540999999946	0	0	YW12	A	tr|Q7YZB8|Q7YZB8_TENMO;tr|Q7YZB8|Q7YZB8_TENMO
	0.00059	2	1052.56	527.29	0.0025	2.37516	-	323.746	50	-0.003982500000006439;-0.003937000000007629;-0.03118700000001695;-0.004847000000012258;-0.0025260000000457694;0.02780999999993128;-0.004270000000019536;-3.0200000000490945E-4;0.017018999999947937;-0.020045000000038726;-0.004910000000108994;4.9699999988206	0	0	YW12	A	tr|Q7YZB8|Q7YZB8_TENMO;tr|Q7YZB8|Q7YZB8_TENMO
	0.00068	2	1052.56	527.288	0.0003	0.285019	-	352.379	50	-0.004982499999982792;-0.002937000000002854;-0.0018469999999979336;-5.260000000362197E-4;-0.0035900000000310683;-0.005269999999995889;0.02095499999995809;0.03951649999999063;0.028205999999954656;-0.003910000000075797;-0.001096000000075037;-0.0035100000001	0	0	YW12	A	tr|Q7YZB8|Q7YZB8_TENMO;tr|Q7YZB8|Q7YZB8_TENMO
	0.00072	2	1052.56	527.288	-0.0015	-1.4251	-	375.606	50	0.0020174999999653664;-0.003616000000022268;-0.012094000000047345;6.229999999902702E-4;-0.034187000000031276;0.020219999999937954;-0.006846999999993386;4.739999999401334E-4;-0.005597000000079788;-0.006190000000060536;0.0017299999999522697;-9.660000000621949E-4;0.017565499999989242;0.0016980000000046402;-0.002910000000099444;0.0029039999998303756;0.006489999999871543;0.0044259999998530475;0.002746…	0	0	YW9	B	tr|Q7YZB8|Q7YZB8_TENMO;tr|Q7YZB8|Q7YZB8_TENMO
	0.0008	2	1052.56	527.285	-0.0068	-6.46043	-	378.42	50	-9.82499999963693E-4;-0.009937000000007856;-0.003616000000022268;-8.149999999886859E-4;-0.0028470000000027085;-0.0015260000000694163;-0.0012699999999767897;0.002033999999923708;-0.008444000000054075;-0.008302000000014687;0.0160024999999564;-0.002910000000	0	0	YW10	B	tr|Q7YZB8|Q7YZB8_TENMO;tr|Q7YZB8|Q7YZB8_TENMO
	0.0011	2	1052.56	527.29	0.0026	2.47017	-	277.977	50	0.006017499999984466;-0.0019369999999980791;-0.040094000000067354;-0.012756000000081258;-0.04997950000000628;6.079999999997199E-4;-0.03118700000001695;-0.0028470000000027085;-0.0035260000000221225;0.005729999999971369;0.01903399999997646;-0.0040300000000570435;0.02336999999999989;-0.004301999999995587;-0.009948000000008506;0.002504000000016049;0.0010899999999196552;0.0039039999999204156;-5.100000…	0	0	YW12	A	tr|Q7YZB8|Q7YZB8_TENMO;tr|Q7YZB8|Q7YZB8_TENMO
	0.0021	2	1052.56	527.291	0.0051	4.84533	-	360.582	50	-0.003982500000006439;-0.002937000000002854;0.01986499999992475;1.5300000001161607E-4;-0.0025260000000457694;-0.005190000000084183;-0.004270000000019536;-0.004966000000024451;9.69999999938409E-4;-0.02098999999998341;-0.002302000000014459;-0.00191000000012	0	0	YW10	B	tr|Q7YZB8|Q7YZB8_TENMO;tr|Q7YZB8|Q7YZB8_TENMO
	0.003	2	1052.56	527.289	0.0006	0.570038	-	337.392	50	-9.82499999963693E-4;-0.0019369999999980791;-0.0016160000000695618;0.027020499999991898;-0.03818700000002195;1.5300000001161607E-4;-0.005526000000031672;-0.0012699999999767897;-0.005966000000057647;0.003969999999924312;-0.0013020000000096843;0.00264399999	0	0	YW12	A	tr|Q7YZB8|Q7YZB8_TENMO;tr|Q7YZB8|Q7YZB8_TENMO
			1052.56	527.288	-0.0005	-0.475032	-	280.383	50	-0.012982500000020991;-0.003937000000007629;0.017465999999899395;-0.002391999999986183;-0.02818700000003105;-0.0018469999999979336;-0.0015260000000694163;0.0037889999999265456;-0.013270000000034088;-0.009966000000076747;-0.005302000000000362;-0.0129479999	0	0	YW12	A	tr|Q7YZB8|Q7YZB8_TENMO;tr|Q7YZB8|Q7YZB8_TENMO
	0.0031	2	1052.56	527.291	0.0054	5.13034	-	412.07	50	0.011017499999979918;-0.002937000000002854;-0.04005600000004961;0.002879999999947813;-0.0018469999999979336;4.739999999401334E-4;0.010729999999966822;0.045068999999955395;0.0060100000000034015;-0.004301999999995587;-0.048642000000029384;-0.048392000000006874;-0.006495999999998503;-0.004910000000108994;0.0014899999998760904;-0.007253000000105203;-9.950000000458203E-4;0.01628499999998212;0.01072999…	0	0	YW12	A	tr|Q7YZB8|Q7YZB8_TENMO;tr|Q7YZB8|Q7YZB8_TENMO
	0.0036	2	1052.56	527.29	0.0034	3.23022	-	327.225	50	0.0020174999999653664;-0.005936999999988757;0.004943999999966309;-0.0291870000000074;-8.469999999931588E-4;-0.0025260000000457694;-0.01859700000011344;0.0017299999999522697;0.004033999999933258;-0.002030000000047494;-0.002302000000014459;-0.004910000000108994;-0.005503000000089742;-0.017096000000151435;4.899999998997373E-4;-0.0015740000001187582;-0.0032530000000861037;0.003004999999973279;3.06999…	0	0	YW12	A	tr|Q7YZB8|Q7YZB8_TENMO;tr|Q7YZB8|Q7YZB8_TENMO
	0.0037	2	1052.56	527.288	0.0003	0.285019	-	379.192	50	0.009009999999989304;-0.002187000000020589;0.002152999999992744;-0.0025260000000457694;9.959999998727653E-4;0.0030339999999569045;-0.002302000000014459;-5.2000000096086296E-5;0.0270024999999805;0.03351649999996198;-0.007496000000003278;0.011903999999844928;-0.0065100000000484215;-0.018574000000057822;-0.0032530000000861037;-0.017693000000008396;-0.0027150000000233376;0.008722499999976208;0.013466…	0	0	YW12	A	tr|Q7YZB8|Q7YZB8_TENMO;tr|Q7YZB8|Q7YZB8_TENMO
	0.004	2	1052.56	527.287	-0.0022	-2.09014	-	355.505	50	0.006017499999984466;-0.003937000000007629;-0.03118700000001695;-0.0018469999999979336;-0.0025260000000457694;0.005729999999971369;3.399999997100167E-5;-0.004630000000020118;-0.002997500000049058;-0.0017560000000003129;-0.0034959999999841784;-0.005910000000085347;0.0014969999999152606;-5.74000000142405E-4;-0.007253000000105203;0.005004999999925985;-0.007693000000017491;-0.004715000000032887;0.005…	0	0	YW12	A	tr|Q7YZB8|Q7YZB8_TENMO;tr|Q7YZB8|Q7YZB8_TENMO
	0.0046	2	1052.56	527.289	0.0018	1.71011	-	296.131	50	0.0010099999999511056;-0.002937000000002854;0.007879999999943266;-0.0020710000000576656;1.5300000001161607E-4;-5.260000000362197E-4;0.004409999999950287;-0.0120040000000472;0.005369999999970787;0.011903999999844928;0.00548999999989519;-0.0015740000001187582;0.002746999999885702;-5.390000000602413E-4;0.005306999999902473;-0.01171500000003789;0.005448999999771331;7.224999999380088E-4;-0.02853300000…	0	0	YW9	B	tr|Q7YZB8|Q7YZB8_TENMO;tr|Q7YZB8|Q7YZB8_TENMO
	0.0077	2	1052.56	527.789	1.001	951.014	-	384.722	50	-0.0011324999999260399;-0.002937000000002854;-0.008549000000073192;-0.0038470000000074833;-0.0012699999999767897;0.005002499999932297;-0.013542499999971369;-0.003910000000075797;-0.041096000000152344;-0.010510000000067521;0.0044259999998530475;-0.00725300	0.00107527	0.0010395	YW10	A	tr|Q7YZB8|Q7YZB8_TENMO;tr|Q7YZB8|Q7YZB8_TENMO
	0.0078	2	1052.56	527.29	0.0044	4.18028	-	403.326	50	0.0010174999999890133;-0.010071000000039021;-0.034187000000031276;-0.0038470000000074833;-0.001211000000068907;7.299999999759166E-4;0.0010339999999473548;0.0016980000000046402;0.04151650000000018;-9.100000000898945E-4;0.02090399999985948;-0.013510000000110267;0.0044259999998530475;0.004746999999838408;-0.003995000000031723;0.005306999999902473;-0.028259000000048218;7.299999999759166E-4;0.03204199…	0	0	YW12	A	tr|Q7YZB8|Q7YZB8_TENMO;tr|Q7YZB8|Q7YZB8_TENMO
	0.014	2	1052.56	527.289	0.0018	1.71011	-	394.584	50	0.013010000000008404;-0.0019369999999980791;-0.003280000000131622;-0.025756000000058066;0.03374049999996487;-0.03781500000002325;-0.0018469999999979336;4.739999999401334E-4;0.0029959999999391584;-0.007966000000067197;-0.045444000000088636;-0.006302000000005137;0.013002499999970496;0.00908999999990101;-0.0075100000001384615;-0.0015740000001187582;0.005746999999928448;-0.011164000000036367;0.019284…	0.00122175	0.00103627	YW12	A	tr|Q7YZB8|Q7YZB8_TENMO;tr|Q7YZB8|Q7YZB8_TENMO
			1052.56	527.288	0.0004	0.380026	-	391.037	50	0.012017499999956271;-0.002937000000002854;0.024465999999904398;-0.0038470000000074833;-0.0025260000000457694;0.00540999999992664;0.011729999999943175;-0.026931000000047334;-0.04099750000005997;0.03320599999995011;-0.004910000000108994;0.005903999999873122;-0.005574000000137858;-0.0012530000001333974;4.6099999991611185E-4;-0.008693000000107531;0.011729999999943175;-0.0013650000000779983;0.0132919…	0.00122175	0.00103627	YW12	A	tr|Q7YZB8|Q7YZB8_TENMO;tr|Q7YZB8|Q7YZB8_TENMO
	0.018	2	1052.56	527.29	0.004	3.80026	-	318.356	50	-0.001982500000053733;-0.004936999999983982;-0.011680000000069413;0.009943999999961761;-0.027187000000026273;-0.004847000000012258;-0.0035260000000221225;-0.0022700000000668297;-9.660000000621949E-4;0.0059699999999338615;-0.0039899999999875035;-3.02000000	0	0	YW9	B	tr|Q7YZB8|Q7YZB8_TENMO;tr|Q7YZB8|Q7YZB8_TENMO
	0.019	2	1052.56	527.286	-0.0052	-4.94033	-	367.571	50	0.005017500000008113;-0.002937000000002854;-0.004056000000048243;-0.0331870000000265;0.015219999999885658;-8.469999999931588E-4;4.739999999401334E-4;-0.02870750000002431;0.004729999999995016;-0.0030300000000806904;-0.029037000000016633;7.724999999823012E-4;-0.0013020000000096843;-0.007459000000096694;-9.100000000898945E-4;0.003496999999867967;9.039999998776693E-4;-0.017510000000129367;-5.74000000…	0	0	YW9	B	tr|Q7YZB8|Q7YZB8_TENMO;tr|Q7YZB8|Q7YZB8_TENMO
	0.026	2	1052.56	527.286	-0.0048	-4.56031	-	287.717	50	0.013010000000008404;0.0010630000000162454;-0.0018469999999979336;4.739999999401334E-4;0.008033999999952357;-0.022045000000048276;-0.04764200000002461;-0.006356000000096174;0.03120599999994056;-0.0014960000000030504;-9.100000000898945E-4;-0.00309600000014143;4.899999998997373E-4;0.006425999999919441;0.006746999999904801;0.006306999999992513;0.005284999999958018;0.012722499999995307	0.00364964	0.00341103	YW11	A	tr|Q7YZB8|Q7YZB8_TENMO;tr|Q7YZB8|Q7YZB8_TENMO
			1052.56	527.289	0.0011	1.04507	-	428.331	50	0.008010000000012951;0.005063000000006923;-0.005120000000033542;0.04645099999993363;8.579999998801213E-4;-0.014780000000087057;-0.0028470000000027085;0.002698000000009415;0.006504000000006727;-0.005910000000085347;-0.0035030000001370354;0.0019039999998540225;0.0107469999999239;0.016004999999950087;0.0077224999999998545	0.00113186	0.00103627	YW12	A	tr|Q7YZB8|Q7YZB8_TENMO;tr|Q7YZB8|Q7YZB8_TENMO
	0.028	2	1052.56	527.287	-0.0023	-2.18515	-	395.519	50	0.007010000000036598;6.300000001147055E-5;-0.0028470000000027085;4.739999999401334E-4;-0.04442750000001183;-0.010356000000115273;0.002504000000016049;0.004903999999896769;-0.003510000000119362;-0.004574000000047818;0.0107469999999239;0.005306999999902473;0.04757299999988618;0.006722500000023501;0.008692499999938263	0.000678426	0.000674309	YW13	A	tr|Q7YZB8|Q7YZB8_TENMO;tr|Q7YZB8|Q7YZB8_TENMO
	0.038	2	1052.56	527.288	-0.0001	-0.0950064	-	418.322	50	-0.0069825000000491855;-0.011280000000056134;0.015465999999946689;-8.469999999931588E-4;-0.0015260000000694163;-0.007270000000062282;0.028516499999966527;-0.020329500000059397;-0.001910000000123091;-0.015510000000062973;-0.007574000000090564;-0.0062530000	0.00532725	0.00512821	YW10	A	tr|Q7YZB8|Q7YZB8_TENMO;tr|Q7YZB8|Q7YZB8_TENMO
	0.043	2	1052.56	527.288	-0.0008	-0.760051	-	298.914	50	-0.003937000000007629;-0.024694000000067717;-0.0025340000000824148;-0.0331870000000265;-0.0028470000000027085;0.007033999999976004;0.008369999999899846;-0.017989999999997508;-9.100000000898945E-4;-0.03851000000008753;-0.012574000000086016;-0.0062530000001	0.00199402	0.00193424	YW9	B	tr|Q7YZB8|Q7YZB8_TENMO;tr|Q7YZB8|Q7YZB8_TENMO
	0.045	2	1052.56	527.286	-0.0046	-4.37029	-	384.123	50	-0.002982500000030086;1.5300000001161607E-4;-0.006526000000064869;-0.003270000000043183;-0.005966000000057647;-0.00799750000004451;0.012219999999956599;-0.004763000000139073;-0.002910000000099444;-0.001510000000052969;4.2599999994763493E-4;-2.530000001570	0.00170358	0.00167224	YW10	B	tr|Q7YZB8|Q7YZB8_TENMO;tr|Q7YZB8|Q7YZB8_TENMO
	0.069	2	1052.56	527.286	-0.0053	-5.03534	-	338.095	48	0.0040175000000317596;-0.0019369999999980791;-0.032187000000021726;-0.005846999999988611;-0.004526000000055319;0.003730000000018663;-0.00930199999999104;0.0369549999999208;0.00908999999990101;-0.0032530000000861037;-0.006165000000123655;0.010004999999921438;-0.0016930000000456857;-0.03288400000005254;-0.04225900000005822;0.003730000000018663;-0.0013650000000779983	0.00246305	0.00238663	YW10	B	tr|Q7YZB8|Q7YZB8_TENMO;tr|Q7YZB8|Q7YZB8_TENMO
	0.07	2	1052.56	527.288	0.0002	0.190013	-	340.505	46	0.005017500000008113;-0.002937000000002854;0.02974049999994577;0.002879999999947813;-0.034187000000031276;0.004153000000002294;-0.005526000000031672;0.004729999999995016;-0.004301999999995587;0.00849699999986342;0.01290399999982128;-0.01057400000013331;-0.007253000000105203;0.0010049999999637294;0.00430699999992612;-7.150000000137879E-4;0.004729999999995016;0.016634999999894262;-0.025776000000007…	0.00246103	0.00238663	YW10	B	tr|Q7YZB8|Q7YZB8_TENMO;tr|Q7YZB8|Q7YZB8_TENMO
	0.078	2	1052.56	527.283	-0.01	-9.50064	-	312.465	50	-0.00213250000001608;-0.020120000000076743;-0.0018469999999979336;0.002473999999949683;-0.0022700000000668297;-0.008030000000076143;0.004369999999994434;-0.007990000000006603;-0.007302000000009912;0.0030899999998723615;0.0024899999999661304;-0.00357400000	0.00285714	0.0028463	YW9	B	tr|Q7YZB8|Q7YZB8_TENMO;tr|Q7YZB8|Q7YZB8_TENMO
	0.22	2	1052.56	527.287	-0.0029	-2.75518	-	388.093	50	-0.005120000000033542;-0.007846999999998161;-0.004526000000055319;-0.010834000000045307;9.039999998776693E-4;0.001425999999923988;-2.5300000015704427E-4;-0.004693000000088432;-0.0017150000000469845;-0.0123650000001021;0.0041459999998778585	0.0074184	0.00725689	YW10	B	tr|Q7YZB8|Q7YZB8_TENMO;tr|Q7YZB8|Q7YZB8_TENMO
	0.24	2	1052.56	527.29	0.0038	3.61024	-	416.199	50	0.008017500000050859;6.300000001147055E-5;0.046740499999941676;-0.0038470000000074833;4.739999999401334E-4;0.007730000000037762;-0.003966000000048098;0.01996299999996154;0.006698000000000093;0.0299549999999158;0.02683099999995875;-0.001910000000123091;0.011903999999844928;-0.005574000000137858;-2.5300000015704427E-4;0.019306999999912478;0.009284999999977117;0.007730000000037762;0.0026349999998842…	0.00839965	0.00839965	YW12	A	tr|Q7YZB8|Q7YZB8_TENMO;tr|Q7YZB8|Q7YZB8_TENMO
AIADEHLQTDGAFAAVVL	0.036	2	1839.94	921.473	0.994	540.236	-	2802.4	50	-0.022616500000026463;-0.00437499999998181;-0.003137000000037915;-5.570000000716391E-4;-0.007621000000085587;-0.016199000000028718;0.009604999999965003;0.0011910000000625587;0.016971000000012282;-0.02043849999998315;0.0024449999999660577;-0.01011000000005	0	0	YW13	B	tr|Q7YZB8|Q7YZB8_TENMO
AIADEHLQTDGAFAAVVLY	0.00032	2	2003	1002.5	-0.012	-5.99101	-	2931.88	50	-6.470000000717846E-4;0.011899999999855027;-0.003655000000094333;1.3799999987895717E-4;0.0015829999998686617;-0.004382500000133405;-0.00658950000013192;-0.0019989999999836527;0.0044429999999238134;0.006378999999924417;-0.00519900000006146;0.00817899999992	0	0	YW13	B	tr|Q7YZB8|Q7YZB8_TENMO
	0.11	3	2003	668.669	-0.016	-7.98802	-	2932.71	50	-0.004088999999993348;0.0033004999997956475;-0.008110000000101536;-0.004317000000128246;-0.0028720000000248547;-0.004634000000123706;0.04959766666667065;-0.0022263333333398805;0.04793900000004214;0.0018529999998690982;0.04553749999999468;-0.04159700000002	0.00276243	0.00276243	YW13	B	tr|Q7YZB8|Q7YZB8_TENMO
AIADEHLQTDGAFAAVVLYLQGPEWTELVETVGAK	4.5e-13	3	3740.89	1247.98	0.013	3.47511	-	3895.94	50	-0.028289000000086162;0.0026139999997667474;-0.006078000000115935;-0.027499999999918145;0.007033666666643512;0.01935499999996182;0.014121999999929358;0.026971000000003187;-0.02144300000009025;1.4299999975264654E-4;0.022758999999950902;0.007682999999929052	0	0	YW13	B	tr|Q7YZB8|Q7YZB8_TENMO
	2.9e-07	3	3740.89	1247.98	0.011	2.94047	-	3878.69	50	0.007027999999877466;-0.01580699999999524;0.01912799999990966;0.0015729999998939093;0.007365999999933592;1.5899999982593727E-4;0.023126999999931286;0.022466999999892323;-0.014586000000008426;-0.03963900000007925;-0.021483999999986736;0.044824500000004264;-0.0036080000000993095;0.0019720000000233995;5.080000000816653E-4;0.01192999999989297;-0.0021339999998417625;-0.011646500000097149;-0.0453605000…	0	0	YW13	B	tr|Q7YZB8|Q7YZB8_TENMO
AIATIFQMDESVLK	0.059	2	1564.82	783.917	1.001	639.692	-	3303.36	50	-0.03187800000000607;-0.023310499999979584;-0.0031089999999949214;-0.01834499999995387;-0.0032280000000355358;-0.01567200000010871;-0.03911400000015419;-0.007854000000122596;0.014609999999834145;-0.0014530000000831933;0.015133000000105312;-0.0289309999998	0.00716846	0.00692521	YW10	A	tr|Q9NDN7|Q9NDN7_TENMO
AIDEVQR	0.0025	2	829.429	415.721	-0.0017	-2.0496	-	274.739	50	-0.004088999999993348;-0.02861700000005385;0.0030010000000118;-0.049527000000125554;-0.0054040000000554755;0.014040999999963333;0.004503999999997177;-0.009074000000055094;5.119999999010361E-4;-0.0040810000001556546;-2.4000000053092663E-5;0.009911999999872	0	0	YW9	B	tr|Q7YZB8|Q7YZB8_TENMO
	0.0051	2	829.429	415.726	0.0067	8.07785	-	290.292	50	-0.004088999999993348;0.00996799999995801;0.030382999999915228;0.01727499999998372;-0.0019989999999836527;0.012506000000030326;0.024243999999981725;-0.0014960000000030504;-0.0030740000000264445;-0.009488000000089869;0.001918999999929838;-0.003024000000095	0	0	YW12	A	tr|Q7YZB8|Q7YZB8_TENMO
	0.0096	2	829.429	415.722	0.0002	0.24113	-	273.154	50	9.110000000021046E-4;0.0050579999999627034;0.006040999999925134;5.040000000064992E-4;0.002925999999945361;5.119999999010361E-4;9.18999999839798E-4;0.0019759999998996136;0.0019119999999475112;0.026063999999990983;0.006470999999976357;0.002520999999887863;0.002521999999999025;0.015403499999933956	0	0	YW12	B	tr|Q7YZB8|Q7YZB8_TENMO
	0.015	2	829.429	415.721	-0.0027	-3.25525	-	293.876	50	-9.990000000072996E-4;0.001928000000020802;-0.006495999999998503;-0.006074000000012347;0.006511999999872842;-0.008081000000174754;9.759999999232605E-4;0.046049000000010665;-0.016479000000117594;0.009435499999938202;0.016848499999980504	0	0	YW9	B	tr|Q7YZB8|Q7YZB8_TENMO
	0.093	2	829.429	415.722	-0.0002	-0.24113	-	272.321	50	0.0010099999999511056;-0.029617000000030203;-0.009725000000003092;0.004464999999925112;-0.017948500000045442;-0.0027560000000050877;-4.959999999982756E-4;-4.880000001321605E-4;-0.0040810000001556546;9.759999999232605E-4;-0.00446399999998448;0.0010489999999947486;0.0034709999999336105;7.609999998976491E-4	0.00654206	0.00649954	YW9	B	tr|Q7YZB8|Q7YZB8_TENMO
AIGLDLTEK	0.16	2	958.533	480.271	-0.0075	-7.82446	-	2098.47	50	-0.0020889999999837983;-0.02652699999998731;-0.02837500000001114;0.005058999999903335;-0.003620000000125856;-0.009684000000106607;0.007372999999915919;-0.008691000000112581;-0.0013810000000944456;8.759999998915191E-4;0.024389999999812062;0.004778999999871	0.00920543	0.00910834	YW11	A	tr|A0A077CUV7|A0A077CUV7_TENMO
AIGLELNLK	0.0082	2	969.585	485.804	0.0073	7.52899	-	2610.7	50	-0.004088999999993348;-0.03204950000002782;-0.0030079999999941265;5.370000000084474E-4;0.04388000000000147;-0.01411099999995713;-0.018560000000036325;0.0025879999998892345;-3.39000000053602E-4;0.001596999999947002;-0.002996000000166532;-5.240000002686429E	0	0	YW13	A	tr|A0A077D0B5|A0A077D0B5_TENMO
	0.011	2	969.585	485.802	0.004	4.12548	-	2638.87	50	-0.007088999999979251;-0.02454499999998916;0.01347299999997631;-0.03912000000002536;0.0040819999999825995;-0.008412000000078024;-0.0013390000000867985;-0.006403000000091197;-0.0069960000001856315;-0.017060000000242326;-0.004524000000287742;-0.041964000000	0.0019802	0.00184502	YW10	A	tr|A0A077D0B5|A0A077D0B5_TENMO
AIHAPAVGASHQSVVR	0.00025	3	1598.86	533.961	-0.0045	-2.8145	-	362.335	50	0.0038890000000151304;-0.04296799999997347;-0.0019110000000068794;-0.019020999999952437;-0.003043999999931657;0.0037054999999668325;0.010212666666575387;0.011508999999932712;-0.021704500000026883;0.009647999999856438;0.0010699999997996201;-0.0028420000001005974;-0.001870000000053551;-0.01544400000011592;-0.0018335000000888613;0.005658500000095046;-0.009278500000050371;0.0031664999999065913;-0.001…	0	0	YW13	B	sp|P80686|CUH1C_TENMO
AIPESFDAR	0.00019	2	1004.49	503.255	0.0015	1.49329	-	1385.28	50	-0.0010889999999790234;-0.040886000000057265;0.016657000000009248;-0.02299899999999866;-0.03535600000003569;0.040259000000105516;-0.006031500000005963;0.029942000000062308;0.011657000000127482;0.022244000000000597;0.002394000000009555;8.999999977277184E-6	0	0	YW13	B	tr|A0A0B5IPQ8|A0A0B5IPQ8_TENMO;tr|A1XG92|A1XG92_TENMO
AIRQLEK	0.17	2	856.512	429.267	0.0065	7.58891	-	686.837	46	-0.0039989999999932024;-0.04025649999999814;-0.019550000000037926;3.0599999979585846E-4;-0.04320400000005975;-0.014023000000065622;-0.004134000000135529;0.013520499999913227;-0.019511500000078286;-0.019396000000085678;-0.01997400000016114	0.00910834	0.00910834	YW11	A	tr|A0A0B5ITV2|A0A0B5ITV2_TENMO
AITQQLGGVPQQLR	2.2e-10	2	1507.85	754.932	0.0009	0.596878	-	2153.97	50	-8.900000000267028E-5;0.010213999999962198;0.004776999999990039;0.014186999999992622;0.031897999999983995;-0.021866000000102304;-0.0039989999999932024;0.0027439999999501197;-0.0018340000000307555;0.006101999999941654;0.018710999999825617;0.024304999999799	0	0	YW11	A	tr|Q9Y1W6|Q9Y1W6_TENMO
	0.00048	2	1507.85	754.934	0.0049	3.24967	-	2158.3	50	-0.007870500000080938;-0.009801000000038584;-0.019866000000092754;0.003165999999964697;-0.0018980000000965447;-0.019861500000047272;-0.0062890000001516455;-0.030260000000112086;0.0011989999999286738;-0.020805000000052587;-0.007282500000087566;-0.005480000	0	0	YW12	A	tr|Q9Y1W6|Q9Y1W6_TENMO
	0.0011	2	1507.85	754.935	0.008	5.30558	-	2150.19	50	-0.033452000000124826;-0.026468500000078166;-0.019907000000216613;-0.005256000000031236;-0.007834000000116248;-0.008274000000028536;-0.005338000000051579;4.4299999990471406E-4;0.005259999999793763;0.003861999999969612;-0.004480000000171458;0.0016419999998	0	0	YW11	A	tr|Q9Y1W6|Q9Y1W6_TENMO
	0.0028	2	1507.85	754.932	0.0026	1.72431	-	2151.3	50	-0.003088999999988573;0.009620999999924607;-0.04086600000010776;-0.005834000000049855;-8.980000001201915E-4;0.041637999999920794;-0.002118000000052689;-0.04386600000003682;-0.028282500000102573;0.004014499999868804;-0.00171600000021499;0.00251999999977670	0.00138504	0.0010395	YW10	A	tr|Q9Y1W6|Q9Y1W6_TENMO
AKPKGKATQEK	0.095	2	1226.7	614.362	0.01	8.15197	42.01057@A	1670.14	50	-0.020043500000042513;-0.0030130000000099244;-0.007777000000089629;-0.004468000000031225;0.003767999999922722;-0.025941000000102576;0.028537999999798558;0.0017384999999308093;0.0063564999998675376	0.00735294	0.00730412	YW10	A	tr|X5J679|X5J679_TENMO
	0.12	2	1226.7	614.357	0.0015	1.2228	42.01057@A	1555.78	50	-0.027043500000047516;-0.0020130000000051496;-0.005468000000007578;-0.00323200000008228;0.012820499999975254;0.013301999999839609;0.0065379999998640415;-0.009261500000093292;0.0033564999998816347;0.03662899999989122	0.00411523	0.00411523	YW12	B	tr|X5J679|X5J679_TENMO
	0.14	2	1226.7	614.359	0.0052	4.23902	42.01057@A	1549.34	50	-0.03004350000003342;-0.00346800000002645;-0.006232000000068183;0.011804999999924348;0.006654499999910968;0.013820499999951608;0.0485899999999333;0.032480999999904725;0.021301999999877808;0.03653799999983676;0.037628999999867574	0.00671141	0.00671141	YW12	B	tr|X5J679|X5J679_TENMO
	0.23	2	1226.7	614.357	0.0009	0.733677	42.01057@A	1548.26	50	-0.03204350000004297;5.319999999926495E-4;-0.008232000000077733;0.017820499999970707;0.017301999999858708;-0.012462000000141416;-0.005643500000132917;0.04162899999988667	0.00759494	0.00738007	YW12	B	tr|X5J679|X5J679_TENMO
	0.31	2	1226.7	614.358	0.0033	2.69015	42.01057@A	1552.93	50	0.005677999999932126;-0.010043500000051608;-0.0030130000000099244;0.02098549999996635;-0.00346800000002645;0.013767999999913627;-0.03590800000000627;0.012820499999975254;0.033391999999992095;0.015301999999792315;-0.01046200000018871;-6.435000000806212E-4;0.03662899999989122	0.00741656	0.00738007	YW12	B	tr|X5J679|X5J679_TENMO
AKTDIQNAAQTLLNQIAEVSNNLQNQVK	4.6e-12	3	3065.61	1022.87	-0.022	-7.17639	-	3532.39	50	-0.016772500000001855;-0.03366149999988011;-0.03591533333326424;-0.0015000000000782165;4.159999999728825E-4;0.0038379999999733627;-0.0010889999999790234;0.005801000000019485;0.012691000000017993;-0.0028869999998732965;-0.014629999999669963;0.0013060000003	0	0	YW13	B	tr|X5J679|X5J679_TENMO
	3.2e-10	3	3065.61	1022.87	-0.022	-7.17639	-	3532.89	50	-0.03366149999988011;0.0069780000000037035;-0.015065000000049622;0.009500000000002728;6.835000000364744E-4;0.0014159999999492356;0.006838000000016109;-0.0020889999999553766;0.01580100000001039;0.0026910000000270884;-0.0028869999998732965;0.005370000000311	0	0	YW13	B	tr|X5J679|X5J679_TENMO
	1.6e-08	3	3065.61	1022.87	-0.026	-8.48118	-	3526.98	50	0.016227500000013606;-0.025065000000040527;0.0034160000000156288;0.027837999999974272;0.0028010000000904256;0.0046910000000934815;0.009434000000055676;0.0053700000003118475;0.0013060000003406458;0.029801000000361455;0.004804499999977452;0.003772500000081891;-0.0012594999999464562;-7.22999999879903E-4;0.00198800000009669;-0.0070439999998370695;-0.016160333333232302;0.005084499999952641;0.007851000…	0	0	YW13	B	tr|X5J679|X5J679_TENMO
	3.4e-06	3	3065.61	1022.88	0.0006	0.19572	-	3515.56	50	0.02016100000014376;0.01525600000002214;-0.00931649999995443;4.799999999249849E-4;8.379999999306165E-4;-0.0010889999999790234;-0.022886999999855107;-0.014629999999669963;-0.005227499999932661;-0.007011999999917862;0.010839666666697667;-0.013337999999976091;0.015260500000067623;-0.032531999999832806;0.01118250000001808;0.00209099999983664;0.008163999999851512;-0.006763000000091779;-0.0022050000000…	0	0	YW9	B	tr|X5J679|X5J679_TENMO
	5.7e-05	3	3065.61	1022.87	-0.024	-7.82878	-	3518.05	50	-0.0026340000000573127;-0.002520000000060918;-0.009308999999916523;0.0053700000003118475;0.0013060000003406458;9.880000000066502E-4;0.0010844999999335414;-0.018084999999928186;-0.031174999999620923;0.019182499999942593;0.01473299999986466;-0.0378450000001	0	0	YW9	B	tr|X5J679|X5J679_TENMO
	0.00036	3	3065.61	1022.88	0.0079	2.57697	-	3520.93	50	0.008227499999975407;-0.025707000000124935;0.004910999999992782;-0.01230899999995927;-0.022886999999855107;0.01943400000004658;0.007488000000023476;0.00864400000000387;0.007804500000020198;7.725000000391447E-4;0.006988000000092143;-0.03507600000000366;-0.011442999999871972;-0.04203899999993155;0.029503500000032545;0.025182500000028085;-0.013267000000155349;-0.008845000000178516;0.0062090000001262…	0	0	YW9	B	tr|X5J679|X5J679_TENMO
	0.0004	3	3065.61	1022.88	0.0093	3.03365	-	3523.95	50	0.0024799999999345346;0.007837999999992462;0.030911000000060085;0.030691000000047097;0.015370000000302753;-0.006722999999851709;-0.004011999999988802;-0.0010439999998652638;-0.005160333333265044;0.015052500000024338;0.011838333333344053;-0.04117499999961183;0.0016249999999899956;0.028832000000193148;0.04350350000004255;0.011471500000084234;0.01418249999994714;-0.04025733333332937;0.00473299999987…	0	0	YW9	B	tr|X5J679|X5J679_TENMO
	0.00062	3	3065.61	1022.88	0.0003	0.0978598	-	3532.03	50	-0.03998799999999392;0.013911000000007334;-0.03401199999996152;-0.03001700000004348;0.01593000000025313;-0.015836499999977605;0.011077000000000226;-0.015817500000025575;0.012274333333323284;0.017167666666409787;-0.004762000000027911;-0.016267000000141252;	0	0	YW9	B	tr|X5J679|X5J679_TENMO
	0.0013	3	3065.61	1023.21	0.984	320.98	-	3388.42	50	-0.005772500000034597;0.031161000000111017;0.024379000000010365;-0.04288699999983692;-0.02625949999992372;-0.037299999999959255;-0.033771499999943444;-0.021241999999915606;0.014532000000031076;0.008832000000211337;-0.048939333333294144;-0.0258450000001175	0	0	YW13	B	tr|X5J679|X5J679_TENMO
	0.0034	3	3065.61	1023.21	0.988	322.285	-	3373.65	50	0.003530500000010761;-0.005162000000041189;-0.01630899999997837;-0.028227499999957217;-0.012676999999996497;-0.034122000000024855;-0.04117499999961183;-0.018374999999991815;-5.270000001473818E-4;0.0385035000000471;-0.0022670000001312474;0.006209000000126252;-0.0022050000000035652;-0.004797999999937019;-0.0019079999999576103;-0.024015000000076725;-0.03720200000003615;-0.01030000000025666;-5.355000…	0	0	YW13	B	tr|X5J679|X5J679_TENMO
AKTVVADEYDPHPQYQ	0.1	2	1859.87	931.944	2.004	1077.5	-	2090.03	50	-0.017686500000024807;-0.03100300000005518;-0.029897999999974445;-0.04857700000002296;-0.036991000000057284;-0.02705100000002858;-0.012371000000030108;-0.033506000000102176	0.00750577	0.00750577	YW13	A	sp|P80682|CUA2B_TENMO
ALAAAIPKPTKLHYRNLFKQPV	0.016	3	2517.46	840.501	1.021	405.568	42.01057@A	2997.59	50	-0.03765899999999078;-0.025988999999981388;-0.04205300000000989;-0.03420899999991889;-0.044392999999899985;-0.019966666666675792;-0.03856899999999541;-6.790000000478358E-4;0.034037000000012085;-0.03372699999999895;-0.002690000000029613;-0.0012575000000083	0	0	YW13	B	tr|A1XG67|A1XG67_TENMO
	0.08	3	2517.46	840.501	1.021	405.568	42.01057@A	2997.56	50	-0.018988999999976386;-0.03505300000006173;-0.033208999999942534;-0.015966666666656693;-4.289999999969041E-4;-0.03756899999999064;3.209999999853608E-4;0.03503699999998844;-0.00169000000005326;-0.0012575000000083492;-0.028594333333330724;0.0059520000000929	0.00287356	0.00276243	YW13	B	tr|A1XG67|A1XG67_TENMO
ALDEVQTL	0.25	1	887.459	888.466	-0.0011	-1.23949	-	2059.89	50	-0.022039000000063425;-0.009617000000048392;-0.003535000000056243;0.0010509999999612774;-0.02752700000007735;7.93999999928019E-4;0.04403300000001309;-0.0034940000000460714;-0.004128000000008569;-0.008706000000131553;0.02690400000005866;-0.0271610000001487	0.00733138	0.00725689	YW10	B	tr|Q7YZB8|Q7YZB8_TENMO;tr|Q7YZB8|Q7YZB8_TENMO
ALDEVQTLAQR	4.7e-09	2	1242.66	622.334	-0.0042	-3.37986	-	1664.84	50	-0.004682499999944412;-0.0010889999999790234;-0.0036250000000563887;-0.0020390000000816144;-0.028048000000126194;0.018274999999988495;-0.025647500000047785;-0.008479000000079395;-0.0019989999999836527;-9.420000000659456E-4;-0.0015350000000466935;-9.490000	0	0	YW9	B	tr|Q7YZB8|Q7YZB8_TENMO;tr|Q7YZB8|Q7YZB8_TENMO
	5.4e-09	2	1242.66	622.335	-0.0012	-0.965673	-	1670.48	50	-0.004088999999993348;-0.004625000000032742;-0.0010390000000484179;-0.02464750000007143;-0.005065000000058717;5.059999999161846E-4;-0.0019989999999836527;-0.0019420000000422988;-0.0015350000000466935;-0.005949000000100568;0.007472999999890817;-0.001206000	0	0	YW9	B	tr|Q7YZB8|Q7YZB8_TENMO;tr|Q7YZB8|Q7YZB8_TENMO
	6.6e-09	2	1242.66	622.334	-0.0046	-3.70175	-	1673.41	50	-0.0020889999999837983;-0.0036250000000563887;9.609999999611318E-4;-0.028048000000126194;0.016275000000007367;-0.014936500000089836;-0.0034940000000460714;-9.990000000072996E-4;-0.0019420000000422988;-0.003535000000056243;-0.002949000000057822;4.729999999	0	0	YW9	B	tr|Q7YZB8|Q7YZB8_TENMO;tr|Q7YZB8|Q7YZB8_TENMO
	6.3e-08	2	1242.66	622.335	-0.0025	-2.01182	-	1855.85	50	-0.0020889999999837983;-0.009625000000028194;-0.00803900000005342;-0.028048000000126194;-0.008479000000079395;-0.028656500000010965;-0.0039989999999932024;-9.420000000659456E-4;-0.004535000000032596;-0.022949000000039632;2.4999999936881068E-5;0.0170514999	0	0	YW12	A	tr|Q7YZB8|Q7YZB8_TENMO;tr|Q7YZB8|Q7YZB8_TENMO
	7.1e-08	2	1242.66	622.339	0.0057	4.58695	-	1767.94	50	-0.003088999999988573;-6.250000000704858E-4;-0.005039000000067517;-0.048048000000108004;0.016275000000007367;-0.04264750000004369;0.005520999999930609;0.011788000000024113;-0.0019989999999836527;-0.0019420000000422988;-5.350000000703403E-4;0.0040509999998	0	0	YW10	A	tr|Q7YZB8|Q7YZB8_TENMO;tr|Q7YZB8|Q7YZB8_TENMO
	1.1e-07	2	1242.66	622.34	0.0075	6.03546	-	1321.94	50	-0.0020889999999837983;5.059999999161846E-4;0.04718499999978576;0.004001000000016575;4.6499999996285624E-4;0.010897499999941829;-0.03382000000004837;0.012665999999967426;-0.009495999999984406;0.00892599999997401;-1.8400000004703543E-4;0.005751999999972668	0	0	YW12	A	tr|Q7YZB8|Q7YZB8_TENMO;tr|Q7YZB8|Q7YZB8_TENMO
	1.6e-07	2	1242.66	622.338	0.0038	3.05797	-	1299.92	50	-8.900000000267028E-5;-0.030647500000043237;0.0014649999999392094;0.017472999999881722;0.017925999999988562;-0.0011840000000233886;-0.0012480000000323344;-0.0019270000000233267;-0.007505000000037398;0.0010809999999992215;4.8800000001847366E-4;-0.003454999	0	0	YW12	A	tr|Q7YZB8|Q7YZB8_TENMO;tr|Q7YZB8|Q7YZB8_TENMO
	4.9e-07	2	1242.66	622.334	-0.0037	-2.97749	-	1679.32	50	-0.0010889999999790234;-0.002625000000023192;-0.005039000000067517;0.011951999999837426;0.009275000000002365;-0.047647500000039145;-0.0014940000000365217;-0.004998999999997977;-0.002942000000018652;4.6499999996285624E-4;0.0020509999999376305;-0.0092060000	0	0	YW10	B	tr|Q7YZB8|Q7YZB8_TENMO;tr|Q7YZB8|Q7YZB8_TENMO
	5.3e-07	2	1242.66	622.338	0.0033	2.6556	-	1761.78	50	0.015911000000016884;-0.001625000000046839;-0.0030390000000579676;-0.0380480000001171;0.004520999999954256;-0.006998999999979105;-9.420000000659456E-4;-0.0025350000000230466;0.038819999999986976;-0.002382000000068274;-0.0034959999999841784;-0.0010740000000168948;-0.004184000000009291;-0.0022480000000086875;-0.00392700000008972;-5.050000000892396E-4;8.100000002286833E-5;-5.120000000715663E-4;-0.00…	0	0	YW10	A	tr|Q7YZB8|Q7YZB8_TENMO;tr|Q7YZB8|Q7YZB8_TENMO
	6e-07	2	1242.66	622.338	0.0041	3.29938	-	1788.17	50	-0.0020889999999837983;0.0030010000000118;5.7999999967250915E-5;-0.0025350000000230466;-9.490000001051158E-4;-5.27000000033695E-4;0.01500999999996111;0.03166599999997288;-0.0034959999999841784;-0.0020740000000500913;-1.8400000004703543E-4;0.00175199999995	0	0	YW13	A	tr|Q7YZB8|Q7YZB8_TENMO;tr|Q7YZB8|Q7YZB8_TENMO
	9.3e-07	2	1242.66	622.338	0.0044	3.5408	-	1758.73	50	0.02391099999999824;-0.004625000000032742;-0.0020390000000816144;0.02127500000000282;-0.01764750000006643;-0.012656500000048254;-9.990000000072996E-4;-0.0039420000000518485;-0.0015350000000466935;-0.003949000000034175;-0.018710000000055516;0.028244000000000824;-0.0020740000000500913;-1.8400000004703543E-4;-0.004248000000018237;-9.270000000469736E-4;-5.050000000892396E-4;0.005081000000018321;0.002…	0	0	YW10	A	tr|Q7YZB8|Q7YZB8_TENMO;tr|Q7YZB8|Q7YZB8_TENMO
	1.4e-06	2	1242.66	622.336	-0.0006	-0.482837	-	1399.34	50	-0.003088999999988573;0.01927499999999327;-4.7900000004119647E-4;-0.004367500000000746;0.032787999999982276;0.00100100000000225;-0.008535000000051696;0.023472999999967215;0.028793999999948028;0.026243999999991274;0.012665999999967426;0.03549199999997654;-	0	0	YW12	A	tr|Q7YZB8|Q7YZB8_TENMO;tr|Q7YZB8|Q7YZB8_TENMO
	2.2e-06	2	1242.66	622.341	0.011	8.852	-	1159.17	47	0.005367500000033942;0.032787999999982276;-0.0019989999999836527;0.005052999999975327;-0.005495999999993728;-0.007074000000045544;0.002815999999995711;0.0077519999999822176;0.006072999999901185;0.0024949999999535066;-9.190000000671716E-4;0.0074879999999666325;0.02654500000016924;0.005334999999945467;4.0799999999308056E-4;0.005053000000089014;4.709999999477077E-4;0.004360999999960313;-0.0121035000…	0	0	YW12	A	tr|Q7YZB8|Q7YZB8_TENMO;tr|Q7YZB8|Q7YZB8_TENMO
	3.3e-06	2	1242.66	622.334	-0.0045	-3.62127	-	1672.82	50	-8.900000000267028E-5;-0.002625000000023192;-0.0010390000000484179;-0.0380480000001171;0.016275000000007367;0.003505999999958931;-0.0039989999999932024;-0.002942000000018652;4.6499999996285624E-4;-0.022949000000039632;0.0014729999999190113;0.0027939999998	0	0	YW10	B	tr|Q7YZB8|Q7YZB8_TENMO;tr|Q7YZB8|Q7YZB8_TENMO
	3.4e-06	2	1242.66	622.341	0.01	8.04727	-	1087.58	34	0.0014649999999392094;0.0323359999999866;-0.0021839999999997417;7.519999999772153E-4;0.0010729999999057327;-0.004505000000108339;0.004080999999928281;-0.013454999999794381;1.2799999996104816E-4;0.01236000000005788;-0.005671999999890431;0.0012969999999654647;-0.008960000000115542;0.008400499999936528	0	0	YW12	A	tr|Q7YZB8|Q7YZB8_TENMO;tr|Q7YZB8|Q7YZB8_TENMO
	3.6e-06	2	1242.66	622.338	0.0039	3.13844	-	1123.24	41	-8.900000000267028E-5;-0.031647500000076434;-0.009936500000094384;-0.007487000000026001;0.028338999999846237;-0.02950799999996434;0.0012279999999691427;-4.959999999982756E-4;0.006815999999957967;-2.480000000559812E-4;0.015072999999915737;-0.00350500000001	0	0	YW12	A	tr|Q7YZB8|Q7YZB8_TENMO;tr|Q7YZB8|Q7YZB8_TENMO
	4.3e-06	2	1242.66	622.341	0.0098	7.88633	-	1770.45	50	-0.0020889999999837983;-6.250000000704858E-4;0.00796099999990929;-4.7900000004119647E-4;9.999999974752427E-7;-9.420000000659456E-4;0.003464999999948759;-0.003949000000034175;-0.005495999999993728;-0.004074000000059641;0.0018159999999625143;0.0017519999999	0	0	YW10	A	tr|Q7YZB8|Q7YZB8_TENMO;tr|Q7YZB8|Q7YZB8_TENMO
	4.5e-06	2	1242.66	622.341	0.011	8.85201	-	1824.19	50	-0.0020889999999837983;-0.0010320000000092477;3.749999999627107E-4;0.004960999999923388;-0.028048000000126194;-0.025647500000047785;0.006934999999941738;0.0025209999999447064;9.999999974752427E-7;0.001057999999943604;0.0014649999999392094;0.00405099999989	0	0	YW12	A	tr|Q7YZB8|Q7YZB8_TENMO;tr|Q7YZB8|Q7YZB8_TENMO
	6.5e-06	2	1242.66	622.339	0.0065	5.23073	-	1614.5	50	-0.0010320000000092477;-0.0020390000000816144;0.026274999999998272;0.0025209999999447064;-0.009948500000064087;0.0020579999999768006;0.003464999999948759;-0.013380000000097425;0.03961799999996174;0.0018854999999575739;0.033243999999996277;-0.0060740000000	0	0	YW12	A	tr|Q7YZB8|Q7YZB8_TENMO;tr|Q7YZB8|Q7YZB8_TENMO
	7.1e-06	2	1242.66	622.335	-0.0021	-1.68993	-	1272.37	50	0.0023749999999722604;0.0025209999999447064;0.00678800000002866;0.03400100000001771;-0.008535000000051696;0.0030509999999139836;0.0308199999999772;-0.004495999999988953;-0.010074000000031447;-0.0031840000000329383;-0.006927000000018779;-0.005505000000084692;-0.006919000000038977;-0.009512000000086118;-0.0034549999998034764;3.280000000813743E-4;-5.290000000286454E-4;0.00729699999993727;-0.00796000…	0	0	YW12	A	tr|Q7YZB8|Q7YZB8_TENMO;tr|Q7YZB8|Q7YZB8_TENMO
	7.2e-06	2	1242.66	622.34	0.0074	5.95499	-	1505.92	50	-0.04868999999996504;-9.365000000798318E-4;0.0019349999999462852;3.359999998338026E-4;-5.350000000703403E-4;0.04161799999997129;0.03576449999997067;-0.005074000000035994;0.01581599999997252;0.0017519999999535685;0.016073000000005777;-0.005505000000084692;	0	0	YW12	A	tr|Q7YZB8|Q7YZB8_TENMO;tr|Q7YZB8|Q7YZB8_TENMO
	8e-06	2	1242.66	622.336	-0.0006	-0.482837	-	1286.74	50	-0.007088999999979251;-0.0380480000001171;-4.7200000000202635E-4;0.004934999999932188;-0.008057000000007974;-0.0029989999999884276;-0.0025350000000230466;-0.01094900000009602;-0.021444000000030883;-0.0024960000000078253;-0.0030740000000264445;-0.001184000	0	0	YW12	A	tr|Q7YZB8|Q7YZB8_TENMO;tr|Q7YZB8|Q7YZB8_TENMO
	9.1e-06	2	1242.66	622.336	0.0004	0.321891	-	1800.61	50	-0.005088999999998123;-0.001625000000046839;-0.0030390000000579676;0.020788000000038664;-0.01694850000006909;-0.004998999999997977;-9.420000000659456E-4;-5.350000000703403E-4;0.01805099999990034;-0.0019750000000726686;-0.0024960000000078253;-0.00707400000	0	0	YW12	A	tr|Q7YZB8|Q7YZB8_TENMO;tr|Q7YZB8|Q7YZB8_TENMO
	1.3e-05	2	1242.66	622.334	-0.0043	-3.46033	-	1694.29	50	-0.0010889999999790234;-0.009625000000028194;-0.00803900000005342;0.024274999999988722;-0.012647500000070977;-0.012479000000041651;0.007347999999979038;-0.004942000000028202;0.020325499999898966;0.031243999999986727;0.001925999999969008;0.0038159999999720	0	0	YW10	B	tr|Q7YZB8|Q7YZB8_TENMO;tr|Q7YZB8|Q7YZB8_TENMO
	1.4e-05	2	1242.66	622.34	0.0073	5.87451	-	1813.01	50	-0.0020889999999837983;-0.004625000000032742;9.609999999611318E-4;-0.028048000000126194;0.016275000000007367;-0.027647500000057335;-0.011479000000065298;-0.0029989999999884276;-9.420000000659456E-4;0.0014649999999392094;-0.002949000000057822;-0.0019750000	0	0	YW12	A	tr|Q7YZB8|Q7YZB8_TENMO;tr|Q7YZB8|Q7YZB8_TENMO
	1.5e-05	2	1242.66	622.336	-0.0004	-0.321891	-	1649.53	50	-0.003088999999988573;-0.001625000000046839;0.002960999999913838;-0.022647500000061882;7.879999999431675E-4;-0.0019989999999836527;-0.004942000000028202;-0.006535000000042146;-0.003949000000034175;0.004793999999947118;-0.0019750000000726686;3.540000000157	0	0	YW9	B	tr|Q7YZB8|Q7YZB8_TENMO;tr|Q7YZB8|Q7YZB8_TENMO
			1242.66	622.338	0.0046	3.70175	-	1463.48	50	0.0019110000000068794;0.021788000000015018;-0.010494000000051074;0.00100100000000225;-0.008942000000047301;-0.009535000000028049;-0.023949000000015985;-0.015206000000148379;0.036819999999977426;0.014009999999927913;0.009816000000000713;0.0077519999999822176;-0.0019270000000233267;-5.050000000892396E-4;8.100000002286833E-5;0.004487999999923886;0.006545000000187429;0.00732800000014322;0.02706399999…	0	0	YW12	A	tr|Q7YZB8|Q7YZB8_TENMO;tr|Q7YZB8|Q7YZB8_TENMO
			1242.66	622.337	0.0025	2.01182	-	1312.7	50	-0.004088999999993348;-0.002625000000023192;-0.028360000000134278;0.016275000000007367;0.009352499999920383;0.0049199999999700594;0.020505999999954838;-0.006998999999979105;-0.0019420000000422988;0.020464999999944666;0.02324400000000537;-0.002183999999999	0	0	YW12	A	tr|Q7YZB8|Q7YZB8_TENMO;tr|Q7YZB8|Q7YZB8_TENMO
	2e-05	2	1242.66	622.334	-0.0045	-3.62128	-	1366.88	50	-0.003088999999988573;0.0023749999999722604;9.999999974752427E-7;0.0030579999999531537;0.007472999999890817;-0.007975000000044474;-0.041275000000098316;-0.004074000000059641;-0.006184000000018841;-0.010248000000046886;-0.00392700000008972;-0.0085050000000	0	0	YW12	A	tr|Q7YZB8|Q7YZB8_TENMO;tr|Q7YZB8|Q7YZB8_TENMO
	2.3e-05	2	1242.66	622.337	0.0016	1.28756	-	1283.77	50	-0.03364750000002914;-0.010664000000133456;-0.004998999999997977;0.012057999999967706;0.011464999999930114;-0.0012060000001383742;0.036819999999977426;0.03133899999988898;-0.04418699999996534;-0.0024960000000078253;9.259999999358115E-4;-0.0061840000000188	0	0	YW12	A	tr|Q7YZB8|Q7YZB8_TENMO;tr|Q7YZB8|Q7YZB8_TENMO
			1242.66	622.333	-0.005	-4.02364	-	1668.68	50	-0.0020889999999837983;-6.250000000704858E-4;-0.0030390000000579676;-0.04664750000006279;-0.01293650000013713;0.002934999999979482;-0.010656499999981861;-0.0029989999999884276;5.7999999967250915E-5;-5.350000000703403E-4;0.00905099999988579;-0.004206000000	0	0	YW10	B	tr|Q7YZB8|Q7YZB8_TENMO;tr|Q7YZB8|Q7YZB8_TENMO
	2.4e-05	2	1242.66	622.341	0.0094	7.56444	-	1331.75	50	9.110000000021046E-4;-0.03465649999998277;9.999999974752427E-7;0.03346499999997832;0.002925999999945361;-1.8400000004703543E-4;-0.005248000000051434;-9.270000000469736E-4;0.008494999999925312;0.0010809999999992215;0.009487999999919339;-0.0034549999998034764;-0.01767199999994773;0.026063999999990983;-0.004385000000013406;0.003625999999940177;-0.0069099999998343264;0.003600500000061402;-0.026464000…	0	0	YW12	A	tr|Q7YZB8|Q7YZB8_TENMO;tr|Q7YZB8|Q7YZB8_TENMO
	2.5e-05	2	1242.66	622.34	0.008	6.43782	-	1328.91	50	0.005374999999958163;-0.006998999999979105;-0.0039420000000518485;-5.350000000703403E-4;0.00881999999998584;-0.0011840000000233886;0.002751999999986765;7.299999992937956E-5;0.012494999999944412;0.0020809999999755746;-0.012512000000015178;0.006545000000187429;0.032481000000416316;0.0016149999999583997;-0.0017030000000204382;0.0010399999998753628;-0.015464000000065425	0	0	YW12	A	tr|Q7YZB8|Q7YZB8_TENMO;tr|Q7YZB8|Q7YZB8_TENMO
	2.7e-05	2	1242.66	622.339	0.0059	4.74789	-	1777.22	50	-0.007088999999979251;0.0013749999999390639;-0.015039000000058422;-0.028048000000126194;-0.02464750000007143;0.03318499999988944;9.999999974752427E-7;0.001057999999943604;0.002464999999972406;0.013024999999970532;0.016602999999975054;0.029665999999963333;	0	0	YW10	A	tr|Q7YZB8|Q7YZB8_TENMO;tr|Q7YZB8|Q7YZB8_TENMO
			1242.66	622.339	0.0064	5.15026	-	1396.45	50	-0.006089000000002898;0.023919999999975516;-0.002942000000018652;-0.027535000000057153;-0.003382000000044627;-0.0023980000000847213;0.004332999999974163;-4.959999999982756E-4;-0.009074000000055094;-1.8400000004703543E-4;-0.006248000000027787;7.29999999293	0	0	YW12	A	tr|Q7YZB8|Q7YZB8_TENMO;tr|Q7YZB8|Q7YZB8_TENMO
	2.8e-05	2	1242.66	622.336	0.0005	0.402364	-	1686.08	50	0.0013749999999390639;-0.01003900000006297;-0.0039989999999932024;-0.0039420000000518485;-0.0015350000000466935;-0.004949000000124215;-3.8900000009789437E-4;-0.0019670000000360233;-0.026269999999840365;-0.0020740000000500913;-0.005184000000042488;7.519999999772153E-4;-0.005927000000042426;-0.003505000000018299;-0.002919000000019878;-0.008511999999996078;-0.0034549999998034764;-0.00394500000004427…	0	0	YW13	B	tr|Q7YZB8|Q7YZB8_TENMO;tr|Q7YZB8|Q7YZB8_TENMO
	3e-05	2	1242.66	622.338	0.0044	3.5408	-	1189.23	50	-0.007039000000077067;-0.0076475000000755244;-0.028820000000109758;0.011050999999952182;0.001793999999904372;-4.959999999982756E-4;-0.0011840000000233886;7.299999992937956E-5;0.007494999999948959;0.0020809999999755746;-0.01451200000008157;0.00654500000018	0	0	YW12	A	tr|Q7YZB8|Q7YZB8_TENMO;tr|Q7YZB8|Q7YZB8_TENMO
	3.5e-05	2	1242.66	622.333	-0.0061	-4.90884	-	1541.11	50	-0.003088999999988573;-0.008949000000029628;0.006332999999926869;-0.03754399999999691;0.017751999999973123;4.949999998871135E-4;0.0020809999999755746;-0.009512000000086118;0.006545000000187429;-0.015872000000001663;0.009360000000015134;0.02206400000000030	0	0	YW12	B	tr|Q7YZB8|Q7YZB8_TENMO;tr|Q7YZB8|Q7YZB8_TENMO
	3.7e-05	2	1242.66	622.337	0.003	2.41418	-	1830.52	50	-0.007088999999979251;-0.0020320000000424443;0.0013749999999390639;-0.004039000000091164;0.018274999999988495;-0.018647500000042783;-0.007479000000046199;0.004505999999935284;-0.0019989999999836527;-9.420000000659456E-4;-0.003535000000056243;0.00505099999	0	0	YW12	A	tr|Q7YZB8|Q7YZB8_TENMO;tr|Q7YZB8|Q7YZB8_TENMO
	3.9e-05	2	1242.66	622.337	0.002	1.60946	-	1466.76	50	0.002001000000007025;0.001057999999943604;0.01476449999995566;0.007595999999921332;-0.008772000000021762;-0.022269999999821266;0.004503999999997177;-0.0030740000000264445;-1.8400000004703543E-4;-0.014248000000009142;-9.270000000469736E-4;-0.002505000000041946;-0.01191900000003443;-0.0034549999998034764;-0.0059449999999969805;-0.009359000000017659;0.0014080000000262771;0.0036179999998466883;-0.006…	0	0	YW12	A	tr|Q7YZB8|Q7YZB8_TENMO;tr|Q7YZB8|Q7YZB8_TENMO
	4.1e-05	2	1242.66	622.341	0.011	8.85201	-	1418.59	50	0.0029110000000116543;0.019184999999879437;-0.006664000000114356;-0.004998999999997977;0.012057999999967706;0.0024729999998953645;0.007925999999940814;8.159999999861611E-4;0.0017519999999535685;0.003072999999972126;0.0024949999999535066;0.007080999999971027;0.004487999999923886;0.006545000000187429;-0.01767199999994773;0.028064000000000533;-0.0017030000000204382;0.030039999999871725;0.00962599999…	0	0	YW12	A	tr|Q7YZB8|Q7YZB8_TENMO;tr|Q7YZB8|Q7YZB8_TENMO
	4.2e-05	2	1242.66	622.339	0.0056	4.50648	-	1755.34	50	0.005910999999997557;0.00437499999998181;-3.900000007206472E-5;-0.028048000000126194;0.016275000000007367;-0.010936500000070737;-0.0014940000000365217;-0.005999000000002752;5.7999999967250915E-5;-0.005535000000065793;-9.490000001051158E-4;0.002617999999984022;0.009885499999995773;0.04972499999990987;0.02324400000000537;-0.0010740000000168948;-0.0011840000000233886;0.0017519999999535685;-0.0019270…	0	0	YW10	A	tr|Q7YZB8|Q7YZB8_TENMO;tr|Q7YZB8|Q7YZB8_TENMO
	4.3e-05	2	1242.66	622.34	0.0071	5.71357	-	1335.09	50	0.0013749999999390639;-0.020647500000052332;0.01250599999991664;0.002001000000007025;-5.350000000703403E-4;0.015050999999971282;0.02881999999999607;-0.003661000000192871;-0.02865950000000339;-0.005074000000035994;-0.007183999999995194;-0.0022480000000086875;-0.0019270000000233267;4.949999998871135E-4;8.100000002286833E-5;0.003487999999947533;0.016545000000178334;0.0024810000004436006;0.0014859999…	0	0	YW12	A	tr|Q7YZB8|Q7YZB8_TENMO;tr|Q7YZB8|Q7YZB8_TENMO
	4.7e-05	2	1242.66	622.339	0.0066	5.3112	-	1846.93	50	-0.007088999999979251;-0.0010320000000092477;-0.017039000000067972;0.02693949999996903;0.007219499999962409;0.011788000000024113;-0.005999000000002752;-0.004942000000028202;4.6499999996285624E-4;0.032665999999949236;-0.007074000000045544;8.159999999861611	0	0	YW12	A	tr|Q7YZB8|Q7YZB8_TENMO;tr|Q7YZB8|Q7YZB8_TENMO
	4.9e-05	2	1242.66	622.336	0.0001	0.0804728	-	1678.98	50	-0.0020889999999837983;-6.250000000704858E-4;-0.0010390000000484179;-0.013936500000113483;-0.0010650000000396176;-0.007080000000030395;0.003505999999958931;-9.990000000072996E-4;-9.420000000659456E-4;-5.350000000703403E-4;-0.006949000000076921;0.003610999	0	0	YW9	B	tr|Q7YZB8|Q7YZB8_TENMO;tr|Q7YZB8|Q7YZB8_TENMO
			1242.66	622.339	0.0068	5.47215	-	1859.12	50	-0.002625000000023192;0.023787999999967724;-0.0030800000000681393;-0.0029989999999884276;0.001057999999943604;-0.004535000000032596;0.01005099999997583;0.0035060000000157743;0.03873000000010052;-0.0014960000000030504;-0.005074000000035994;-0.0041840000000	0	0	YW12	A	tr|Q7YZB8|Q7YZB8_TENMO;tr|Q7YZB8|Q7YZB8_TENMO
	5e-05	2	1242.66	622.338	0.0049	3.94317	-	1148.53	50	-0.00799899999998388;0.03246499999994512;0.02881999999999607;0.005512999999950807;0.025491999999985637;0.0059259999999881074;0.003751999999963118;0.0020729999999957727;0.006494999999972606;0.004080999999928281;0.006487999999990279;0.006545000000187429;-0.	0	0	YW12	A	tr|Q7YZB8|Q7YZB8_TENMO;tr|Q7YZB8|Q7YZB8_TENMO
	5.3e-05	2	1242.66	622.339	0.0051	4.10411	-	1808.95	50	0.011309999999980391;-0.005088999999998123;-6.250000000704858E-4;0.002960999999913838;-0.002479000000050746;0.0029199999999605097;-0.0019989999999836527;5.7999999967250915E-5;-5.350000000703403E-4;-0.001949000000081469;0.023009999999942465;0.038665999999977885;-0.0024960000000078253;-0.0020740000000500913;0.0018159999999625143;-0.0072480000000609834;0.0010729999999057327;-0.0015050000000655928;-0…	0	0	YW12	A	tr|Q7YZB8|Q7YZB8_TENMO;tr|Q7YZB8|Q7YZB8_TENMO
			1242.66	622.339	0.0056	4.50648	-	1437.77	50	9.609999999611318E-4;-0.0029989999999884276;0.0050579999999627034;-0.02053500000005215;-0.012958000000026004;0.002504000000016049;0.002925999999945361;-0.007183999999995194;-0.00292699999999968;0.0014949999999771535;-0.00791900000001533;-0.0035120000000006257;-0.0034549999998034764;1.2799999996104816E-4;0.007614999999987049;-0.0019600000001673834;0.02309000000013839;0.0026325000000042564;-0.02846…	0	0	YW12	A	tr|Q7YZB8|Q7YZB8_TENMO;tr|Q7YZB8|Q7YZB8_TENMO
	5.5e-05	2	1242.66	622.336	-0.0005	-0.402364	-	1745.56	50	-0.005088999999998123;0.006374999999934516;-0.030647500000043237;-9.990000000072996E-4;-9.420000000659456E-4;-0.0015350000000466935;0.014050999999881242;0.0040249999999559805;0.02266599999995833;-7.400000004054164E-5;-0.0011840000000233886;-0.011248000000	0	0	YW10	A	tr|Q7YZB8|Q7YZB8_TENMO;tr|Q7YZB8|Q7YZB8_TENMO
	5.6e-05	2	1242.66	622.338	0.0035	2.81655	-	1446.49	50	-0.003088999999988573;0.0035209999999210595;0.023787999999967724;0.002001000000007025;0.0050579999999627034;-0.003535000000056243;-0.0012700000000904765;0.04503299999998944;0.04355599999996684;-0.04818699999998444;-0.009074000000055094;-0.0021839999999997	0	0	YW12	A	tr|Q7YZB8|Q7YZB8_TENMO;tr|Q7YZB8|Q7YZB8_TENMO
	6.1e-05	2	1242.66	622.336	-0.0001	-0.0804728	-	1796.3	50	0.011317500000018299;-0.005088999999998123;0.005374999999958163;0.004960999999923388;-0.0019989999999836527;5.7999999967250915E-5;0.005464999999958309;0.03460849999999027;0.011052999999947133;0.005024999999932334;0.012602999999955955;-0.008074000000021897;-0.007183999999995194;-2.480000000559812E-4;-0.004927000000066073;-0.008505000000013752;-0.010919000000058077;-0.008511999999996078;0.006545000…	0	0	YW11	A	tr|Q7YZB8|Q7YZB8_TENMO;tr|Q7YZB8|Q7YZB8_TENMO
	6.2e-05	2	1242.66	622.333	-0.0062	-4.98931	-	1657.15	50	-0.0016825000000153523;-0.002625000000023192;0.004960999999923388;0.01138299999990977;-0.010080000000073142;-0.005999000000002752;5.7999999967250915E-5;0.006464999999934662;0.0014729999999190113;-0.0019470000000865184;-0.002382000000068274;-0.004975000000	0	0	YW10	B	tr|Q7YZB8|Q7YZB8_TENMO;tr|Q7YZB8|Q7YZB8_TENMO
	6.3e-05	2	1242.66	622.341	0.01	8.04728	-	1432.83	50	0.0019110000000068794;0.006374999999934516;-9.990000000072996E-4;0.007057999999972253;0.010464999999953761;0.03689749999995229;0.03227499999979955;-0.00950799999998253;0.001504000000011274;-0.0010740000000168948;-0.0011840000000233886;7.519999999772153E-4;7.299999992937956E-5;0.0014949999999771535;-0.0019190000000435248;0.009487999999919339;0.006545000000187429;0.027063999999995758;0.001617999999…	0	0	YW12	A	tr|Q7YZB8|Q7YZB8_TENMO;tr|Q7YZB8|Q7YZB8_TENMO
	6.8e-05	2	1242.66	622.339	0.0069	5.55262	-	1376.66	50	-0.0010889999999790234;-0.005039000000067517;-0.013936500000113483;-0.0034790000000839427;0.04717999999991207;0.002001000000007025;-0.006535000000042146;0.0020509999999376305;0.03903300000001764;-0.008645999999998821;-0.038275000000112414;0.02566599999994	0	0	YW12	A	tr|Q7YZB8|Q7YZB8_TENMO;tr|Q7YZB8|Q7YZB8_TENMO
	7.3e-05	2	1242.66	622.338	0.0049	3.94317	-	1296.42	50	0.0019110000000068794;0.0023749999999722604;-0.0039989999999932024;4.6499999996285624E-4;0.005610999999930755;-0.02854399999998236;0.032665999999949236;0.002925999999945361;-0.0021839999999997417;-0.0072480000000609834;-0.004927000000066073;0.006494999999972606;0.005081000000018321;-5.120000000715663E-4;0.006545000000187429;-0.005671999999890431;0.027063999999995758;-0.014639000000045144;-0.01096…	0	0	YW12	A	tr|Q7YZB8|Q7YZB8_TENMO;tr|Q7YZB8|Q7YZB8_TENMO
	8.5e-05	2	1242.66	622.338	0.0043	3.46033	-	1192.19	49	0.01250599999991664;0.001057999999943604;2.4999999936881068E-5;0.026888499999927262;-0.014667000000031294;0.028665999999930136;-7.400000004054164E-5;-0.0031840000000329383;-2.480000000559812E-4;-9.270000000469736E-4;-0.006505000000061045;-0.009918999999968037;0.006487999999990279;-0.0034549999998034764;-0.0016399999999521242;4.799999999249849E-5;0.0024709999999572574;-0.006382000000144217;0.04309…	0	0	YW12	A	tr|Q7YZB8|Q7YZB8_TENMO;tr|Q7YZB8|Q7YZB8_TENMO
	8.7e-05	2	1242.66	622.34	0.0076	6.11593	-	1443.29	50	-0.014088999999984253;0.014374999999972715;0.002464999999972406;0.0480249999999387;0.03966599999995424;5.040000000064992E-4;-0.0010740000000168948;-1.8400000004703543E-4;-0.0022480000000086875;0.005072999999924832;4.949999998871135E-4;-9.190000000671716E-	0	0	YW12	A	tr|Q7YZB8|Q7YZB8_TENMO;tr|Q7YZB8|Q7YZB8_TENMO
	9e-05	2	1242.66	622.338	0.0036	2.89702	-	1358.94	50	-8.900000000267028E-5;0.011703999999895132;-0.029647500000066884;9.999999974752427E-7;-0.008535000000051696;0.015024999999923239;-0.03954399999997804;0.01849200000003748;0.003503999999992402;-0.005074000000035994;-0.006184000000018841;-0.00524800000005143	0	0	YW12	A	tr|Q7YZB8|Q7YZB8_TENMO;tr|Q7YZB8|Q7YZB8_TENMO
	9.5e-05	2	1242.66	622.34	0.0075	6.03546	-	1804.85	50	0.0023749999999722604;0.02891999999997097;0.008927999999855274;9.999999974752427E-7;0.001057999999943604;0.0014649999999392094;-0.009949000000119668;0.00602499999996553;0.025602999999932763;0.034665999999958785;0.0059259999999881074;-0.0021839999999997417;-0.00924800000001369;0.0010729999999057327;-0.0015050000000655928;0.0010809999999992215;-0.027512000000001535;-0.0034549999998034764;0.00264100…	0	0	YW12	A	tr|Q7YZB8|Q7YZB8_TENMO;tr|Q7YZB8|Q7YZB8_TENMO
	9.6e-05	2	1242.66	622.338	0.0037	2.97749	-	1387.1	50	-0.0010889999999790234;0.00100100000000225;-0.006535000000042146;0.00947299999995721;0.003024999999922784;-0.007710000000088257;-0.030822500000056152;0.03455599999995229;-0.005074000000035994;-0.004184000000009291;0.005751999999972668;-0.00592700000004242	0	0	YW12	A	tr|Q7YZB8|Q7YZB8_TENMO;tr|Q7YZB8|Q7YZB8_TENMO
	9.8e-05	2	1242.66	622.338	0.0039	3.13844	-	1806.72	50	-0.0010889999999790234;-0.03203200000001516;-0.004625000000032742;-0.025647500000047785;-0.017479000000037104;-0.023664000000167107;-0.006998999999979105;-0.0019420000000422988;-5.350000000703403E-4;0.0348199999999963;0.012274999999817737;-0.0064939999999	0	0	YW10	A	tr|Q7YZB8|Q7YZB8_TENMO;tr|Q7YZB8|Q7YZB8_TENMO
	0.0001	2	1242.66	622.338	0.0032	2.57513	-	1221.98	50	-0.0020889999999837983;0.00796799999994846;-0.008625000000051841;0.023787999999967724;0.038184999999884894;-0.004998999999997977;0.022464999999954216;0.031819999999981974;-6.640000000288637E-4;0.03566599999993514;-0.006495999999998503;0.003925999999978558	0	0	YW12	A	tr|Q7YZB8|Q7YZB8_TENMO;tr|Q7YZB8|Q7YZB8_TENMO
			1242.66	622.335	-0.0017	-1.36804	-	1840.18	50	-0.0020889999999837983;9.679999999434585E-4;-0.010625000000061391;-0.009472000000016578;0.021788000000015018;0.0015059999999493812;-0.0029989999999884276;-9.420000000659456E-4;-0.003535000000056243;0.031819999999981974;0.001504000000011274;-0.006184000000	0	0	YW12	A	tr|Q7YZB8|Q7YZB8_TENMO;tr|Q7YZB8|Q7YZB8_TENMO
	0.00011	2	1242.66	622.341	0.0093	7.48397	-	1408.63	50	-0.005088999999998123;0.0033749999999486135;0.001960999999937485;0.042382999999972526;-0.016656500000067354;0.0030010000000118;0.007057999999972253;4.6499999996285624E-4;0.016050999999947635;-0.025389000000075157;-0.03649400000006153;-0.04582000000004882;	0	0	YW12	A	tr|Q7YZB8|Q7YZB8_TENMO;tr|Q7YZB8|Q7YZB8_TENMO
	0.00012	2	1242.66	622.338	0.004	3.21891	-	1213.6	50	-0.002625000000023192;-0.013039000000048873;0.036024999999938245;-0.005710000000021864;0.008595999999954529;0.037492000000042935;0.002925999999945361;0.002815999999995711;7.519999999772153E-4;-0.00292699999999968;4.949999998871135E-4;8.100000002286833E-5;	0	0	YW12	A	tr|Q7YZB8|Q7YZB8_TENMO;tr|Q7YZB8|Q7YZB8_TENMO
			1242.66	622.336	0.001	0.804728	-	1421.28	50	-8.900000000267028E-5;3.749999999627107E-4;0.03878799999995408;0.015184999999860338;-0.0029989999999884276;-0.0015350000000466935;0.020545999999995956;0.012506000000030326;-0.0014960000000030504;9.259999999358115E-4;8.159999999861611E-4;-0.006248000000027	0	0	YW12	A	tr|Q7YZB8|Q7YZB8_TENMO;tr|Q7YZB8|Q7YZB8_TENMO
			1242.66	622.339	0.0059	4.74789	-	1265.61	50	-0.010088999999993575;-0.011625000000037744;-0.008048000000144384;-0.004535000000032596;-0.02694900000005873;-0.0014960000000030504;0.009925999999950363;-0.005184000000042488;-0.005248000000051434;-0.004927000000066073;-5.050000000892396E-4;-0.00691900000	0	0	YW12	A	tr|Q7YZB8|Q7YZB8_TENMO;tr|Q7YZB8|Q7YZB8_TENMO
			1242.66	622.338	0.0048	3.86269	-	1269.39	50	-0.0196250000000191;0.01396099999993794;-0.007487000000026001;0.027919999999937772;0.011505999999940286;0.02746499999994967;-0.0014960000000030504;0.003925999999978558;0.005815999999981614;-0.005248000000051434;-0.0019270000000233267;4.949999998871135E-4;	0	0	YW12	A	tr|Q7YZB8|Q7YZB8_TENMO;tr|Q7YZB8|Q7YZB8_TENMO
	0.00013	2	1242.66	622.34	0.0078	6.27688	-	1848.76	50	-0.004088999999993348;0.008967999999981657;0.0023749999999722604;-0.01804800000013529;0.026274999999998272;-0.011936500000160777;0.001057999999943604;-0.004535000000032596;-0.011949000000072374;0.033243999999996277;-0.015502000000026328;0.0025040000000160	0	0	YW12	A	tr|Q7YZB8|Q7YZB8_TENMO;tr|Q7YZB8|Q7YZB8_TENMO
			1242.66	622.334	-0.0031	-2.49466	-	1685.01	50	-0.003088999999988573;0.011374999999929969;-0.005039000000067517;-0.027647500000057335;-0.02765650000003461;0.0030010000000118;5.7999999967250915E-5;-0.013535000000047148;-0.009949000000119668;0.002353999999968437;0.0059259999999881074;-0.0061840000000188	0	0	YW9	B	tr|Q7YZB8|Q7YZB8_TENMO;tr|Q7YZB8|Q7YZB8_TENMO
	0.00014	2	1242.66	622.34	0.0073	5.87451	-	1763.62	50	-0.003088999999988573;0.0033749999999486135;0.003960999999947035;0.031274999999993724;0.005063499999891974;-0.003535000000056243;-0.023820000000057462;0.03824399999999173;5.040000000064992E-4;9.259999999358115E-4;0.002815999999995711;0.004751999999939471;	0	0	YW12	A	tr|Q7YZB8|Q7YZB8_TENMO;tr|Q7YZB8|Q7YZB8_TENMO
			1242.66	622.838	1.005	808.751	-	1876.23	50	-0.003088999999988573;-0.0020320000000424443;-0.03803900000008298;0.022274999999979173;0.03252799999998501;0.01262499999990041;-9.990000000072996E-4;0.001057999999943604;0.002464999999972406;0.04161799999997129;-0.004822500000045693;0.04588849999993272;0.	0	0	YW12	A	tr|Q7YZB8|Q7YZB8_TENMO;tr|Q7YZB8|Q7YZB8_TENMO
			1242.66	622.332	-0.007	-5.63309	-	1679.4	50	-0.014032000000042899;-0.025647500000047785;-0.020072000000141088;-0.0029989999999884276;5.7999999967250915E-5;-0.004535000000032596;-0.0021839999999997417;0.00875199999995857;-0.005927000000042426;4.949999998871135E-4;0.007080999999971027;-0.009512000000	0	0	YW12	B	tr|Q7YZB8|Q7YZB8_TENMO;tr|Q7YZB8|Q7YZB8_TENMO
	0.00015	2	1242.66	622.337	0.0012	0.965673	-	1682.28	50	-8.900000000267028E-5;-0.002625000000023192;-0.007039000000077067;-0.04665650000004007;-0.007487000000026001;0.0025059999999257343;-0.0029989999999884276;-9.420000000659456E-4;-0.0025350000000230466;-7.400000004054164E-5;-0.0011840000000233886;-0.00424800	0	0	YW9	B	tr|Q7YZB8|Q7YZB8_TENMO;tr|Q7YZB8|Q7YZB8_TENMO
			1242.66	622.339	0.007	5.63309	-	1868.32	50	9.110000000021046E-4;-0.004625000000032742;-0.007936500000141677;0.001057999999943604;0.004464999999925112;0.03689749999995229;9.259999999358115E-4;-0.0021839999999997417;-0.004248000000018237;0.004072999999948479;0.009494999999901665;0.006080999999994674;-0.004512000000090666;0.006545000000187429;0.026063999999990983;0.0046399999999948704;0.013039999999932661;0.0030900000001565786;0.038103999999…	0	0	YW12	A	tr|Q7YZB8|Q7YZB8_TENMO;tr|Q7YZB8|Q7YZB8_TENMO
	0.00016	2	1242.66	622.339	0.0055	4.426	-	1478.94	50	-0.004039000000091164;-0.0380480000001171;0.017219499999953314;0.005505999999911637;0.002001000000007025;-0.012270000000057735;0.03503299999999854;-0.036074000000041906;-0.004184000000009291;0.0077519999999822176;-0.00292699999999968;0.0024949999999535066	0	0	YW12	A	tr|Q7YZB8|Q7YZB8_TENMO;tr|Q7YZB8|Q7YZB8_TENMO
			1242.66	622.34	0.0079	6.35735	-	1412.2	50	-0.005088999999998123;3.749999999627107E-4;0.00100100000000225;-0.002942000000018652;4.6499999996285624E-4;0.004050999999890337;0.0013539999999920838;0.03676449999994702;0.001925999999969008;0.003815999999972064;0.005751999999972668;0.0020729999999957727;	0	0	YW12	A	tr|Q7YZB8|Q7YZB8_TENMO;tr|Q7YZB8|Q7YZB8_TENMO
	0.00017	2	1242.66	622.339	0.0051	4.10411	-	1818.17	50	-0.004088999999993348;-0.001625000000046839;-0.00603900000004387;0.020274999999998045;-0.02664750000008098;-0.009479000000055748;-0.0019989999999836527;-9.420000000659456E-4;-0.0015350000000466935;5.0999999984924216E-5;0.0040249999999559805;0.027243999999	0	0	YW12	A	tr|Q7YZB8|Q7YZB8_TENMO;tr|Q7YZB8|Q7YZB8_TENMO
	0.00018	2	1242.66	622.341	0.011	8.85201	-	1457.67	50	-0.01764750000006643;0.039527999999990016;-0.015656500000091;0.010024999999927786;0.034665999999958785;-0.004495999999988953;-1.8400000004703543E-4;-2.480000000559812E-4;0.009072999999943931;4.949999998871135E-4;-0.002919000000019878;-0.01351199999999153;	0	0	YW12	A	tr|Q7YZB8|Q7YZB8_TENMO;tr|Q7YZB8|Q7YZB8_TENMO
			1242.66	622.337	0.002	1.60946	-	1185.52	50	0.016275000000007367;0.009520999999949709;-9.990000000072996E-4;-0.0015350000000466935;0.003024999999922784;1.6999999991185177E-4;0.02324400000000537;0.007555999999965479;0.002504000000016049;0.0018159999999625143;0.0017519999999535685;0.003072999999972126;-0.002505000000041946;-0.01191900000003443;0.0014879999999948268;-0.0034549999998034764;-6.65000000026339E-4;-0.00396000000012009;0.0066325000…	0	0	YW12	A	tr|Q7YZB8|Q7YZB8_TENMO;tr|Q7YZB8|Q7YZB8_TENMO
			1242.66	622.336	0.0009	0.724255	-	1362.28	50	0.005374999999958163;-9.420000000659456E-4;0.006464999999934662;-0.012949000000048727;-0.005206000000043787;-0.002114500000004682;-0.021925000000010186;-0.005495999999993728;0.003815999999972064;-0.005248000000051434;0.0020729999999957727;-0.007505000000037398;-0.012919000000010783;-0.009512000000086118;-0.013454999999794381;0.01405499999998483;0.03361799999993309;-0.04546400000003814;-0.03119900…	0	0	YW12	A	tr|Q7YZB8|Q7YZB8_TENMO;tr|Q7YZB8|Q7YZB8_TENMO
			1242.66	622.337	0.002	1.60946	-	1304.47	50	-0.004088999999993348;-0.009625000000028194;-0.01804800000013529;-0.01564750000005688;0.027787999999986823;-0.002942000000018652;4.6499999996285624E-4;0.007793999999876178;-0.0011840000000233886;-0.0072480000000609834;-0.00292699999999968;-0.0015050000000	0	0	YW12	A	tr|Q7YZB8|Q7YZB8_TENMO;tr|Q7YZB8|Q7YZB8_TENMO
	0.00021	2	1242.66	622.338	0.0035	2.81655	-	1843.16	50	-3.2000000032894604E-5;0.00437499999998181;-0.00603900000004387;-0.0034940000000460714;0.002001000000007025;0.0030579999999531537;-5.350000000703403E-4;0.00605099999995673;0.036819999999977426;-0.018975000000068576;0.003503999999992402;0.00581599999998161	0	0	YW12	A	tr|Q7YZB8|Q7YZB8_TENMO;tr|Q7YZB8|Q7YZB8_TENMO
			1242.66	622.339	0.0059	4.74789	-	1406.33	50	-0.0066250000000422915;0.001951999999846521;-0.021647500000028685;-0.004479000000060296;0.019787999999948624;0.038340499999975464;-0.04099899999999934;0.03646499999996422;0.0010509999999612774;0.005608499999880223;0.011885500000005322;-0.01849400000003243	0	0	YW12	A	tr|Q7YZB8|Q7YZB8_TENMO;tr|Q7YZB8|Q7YZB8_TENMO
			1242.66	622.337	0.0028	2.25324	-	1863.57	50	0.0019110000000068794;-0.006032000000061544;-0.0066250000000422915;-0.01364750000004733;0.04291999999998097;-0.0034940000000460714;-0.0039989999999932024;-0.0019420000000422988;0.004464999999925112;6.109999999353022E-4;-0.007074000000045544;-1.8400000004703543E-4;-0.004248000000018237;-0.00292699999999968;4.949999998871135E-4;8.100000002286833E-5;0.0074879999999666325;-0.0034549999998034764;0.027…	0	0	YW12	A	tr|Q7YZB8|Q7YZB8_TENMO;tr|Q7YZB8|Q7YZB8_TENMO
	0.00022	2	1242.66	622.335	-0.0015	-1.20709	-	1672.03	50	0.0029110000000116543;-0.007625000000018645;0.00627499999998804;-0.01647200000002158;-0.0039989999999932024;0.008057999999948606;-0.008535000000051696;-3.8900000009789437E-4;0.013243999999986045;0.0048160000000052605;0.004751999999939471;-9.270000000469736E-4;-0.0015050000000655928;-0.004918999999972584;0.017487999999957538;-0.0034549999998034764;-0.0016399999999521242;0.028064000000000533;-0.005…	0	0	YW12	B	tr|Q7YZB8|Q7YZB8_TENMO;tr|Q7YZB8|Q7YZB8_TENMO
	0.00023	2	1242.66	622.334	-0.0035	-2.81655	-	1152.25	50	-0.003088999999988573;0.0033749999999486135;-0.0030390000000579676;-0.0019989999999836527;0.008057999999948606;-0.009949000000119668;0.015354000000002088;0.008503999999987855;-1.8400000004703543E-4;-0.030248000000028696;-0.007926999999995132;0.00149499999	0	0	YW12	A	tr|Q7YZB8|Q7YZB8_TENMO;tr|Q7YZB8|Q7YZB8_TENMO
	0.00024	2	1242.66	622.337	0.0014	1.12662	-	1345.37	50	-0.010088999999993575;-0.008048000000144384;5.280000000027485E-4;-0.010479000000088945;0.01794299999994564;0.023787999999967724;9.999999974752427E-7;0.0010509999999612774;0.042819999999977654;0.025024999999970987;0.02755599999994729;-0.0010740000000168948	0	0	YW12	A	tr|Q7YZB8|Q7YZB8_TENMO;tr|Q7YZB8|Q7YZB8_TENMO
	0.00025	2	1242.66	622.339	0.0058	4.66742	-	1237.91	50	-0.0036900000000059663;-6.250000000704858E-4;-0.0030390000000579676;0.02634049999997501;0.008464999999944212;0.003024999999922784;0.001925999999969008;-0.0021839999999997417;-0.006248000000027787;-0.006927000000018779;0.008494999999925312;-9.1900000006717	0	0	YW12	A	tr|Q7YZB8|Q7YZB8_TENMO;tr|Q7YZB8|Q7YZB8_TENMO
	0.00026	2	1242.66	622.337	0.0012	0.965673	-	1384.49	50	-0.003088999999988573;0.0013749999999390639;0.00827499999999759;-0.004479000000060296;-0.04394200000001547;-0.0015350000000466935;-0.040949000000068736;0.019793999999933476;-0.018710000000055516;7.644999999456559E-4;0.015243999999995594;-0.007183999999995	0	0	YW12	A	tr|Q7YZB8|Q7YZB8_TENMO;tr|Q7YZB8|Q7YZB8_TENMO
			1242.66	622.338	0.0043	3.46033	-	1319.1	50	-0.00603900000004387;-0.00406500000002552;-0.004998999999997977;5.7999999967250915E-5;-0.005535000000065793;-0.0014960000000030504;-0.0020740000000500913;0.005815999999981614;-0.004248000000018237;-9.270000000469736E-4;-0.003505000000018299;0.004080999999	0	0	YW12	A	tr|Q7YZB8|Q7YZB8_TENMO;tr|Q7YZB8|Q7YZB8_TENMO
	0.00027	2	1242.66	622.338	0.0048	3.86269	-	1793.91	50	-8.900000000267028E-5;0.0023749999999722604;-0.0010390000000484179;-0.048048000000108004;0.014274999999997817;-0.025647500000047785;0.025788000000034117;0.0015059999999493812;-0.0019989999999836527;5.7999999967250915E-5;-5.350000000703403E-4;0.01102499999	0	0	YW13	A	tr|Q7YZB8|Q7YZB8_TENMO;tr|Q7YZB8|Q7YZB8_TENMO
	0.00028	2	1242.66	622.336	0.001	0.804728	-	1786.59	50	-0.002625000000023192;-0.049647500000048694;-4.940000000601685E-4;-0.0029989999999884276;0.0020579999999768006;-0.0025350000000230466;0.007793999999876178;0.038819999999986976;0.00602499999996553;-0.015389000000084252;-0.010155999999994947;0.0266659999999	0	0	YW10	A	tr|Q7YZB8|Q7YZB8_TENMO;tr|Q7YZB8|Q7YZB8_TENMO
	0.00031	2	1242.66	622.339	0.0057	4.58695	-	1402.72	50	-0.011479000000065298;0.008001000000007252;-0.005535000000065793;0.011050999999952182;-0.0013890000000742475;-0.012074000000040996;-0.0011840000000233886;-2.480000000559812E-4;-0.00292699999999968;0.0034949999999298598;0.0010809999999992215;-0.00151200000	0	0	YW12	A	tr|Q7YZB8|Q7YZB8_TENMO;tr|Q7YZB8|Q7YZB8_TENMO
			1242.66	622.335	-0.0019	-1.52898	-	1449.45	50	-0.006089000000002898;-0.014072000000169282;-0.001949000000081469;-0.009074000000055094;-0.0021839999999997417;-0.007926999999995132;-0.007505000000037398;-0.005919000000062624;-0.005512000000067019;0.006545000000187429;-0.003872000000001208;0.01906399999	0	0	YW12	A	tr|Q7YZB8|Q7YZB8_TENMO;tr|Q7YZB8|Q7YZB8_TENMO
			1242.66	622.338	0.0041	3.29938	-	1423.7	50	-0.003088999999988573;-0.0066250000000422915;-8.000000002539309E-5;-0.01199900000000298;0.02746499999994967;0.03981999999999175;-0.022235500000022057;0.02205149999997502;0.02066599999994878;0.02649199999996199;-0.025502000000017233;-0.0014960000000030504;	0	0	YW12	A	tr|Q7YZB8|Q7YZB8_TENMO;tr|Q7YZB8|Q7YZB8_TENMO
	0.00032	2	1242.66	622.334	-0.0035	-2.81655	-	1520.89	50	-8.900000000267028E-5;-0.011625000000037744;-0.009039000000086617;-0.036647500000071886;0.002464999999972406;-0.01020600000003924;0.034024999999928696;-0.0031840000000329383;-0.006248000000027787;-0.0019270000000233267;-0.002505000000041946;0.002080999999	0	0	YW9	B	tr|Q7YZB8|Q7YZB8_TENMO;tr|Q7YZB8|Q7YZB8_TENMO
	0.00033	2	1242.66	622.339	0.0051	4.10411	-	1826.04	50	-0.0020889999999837983;-0.0030320000000187974;-0.007625000000018645;-0.0020390000000816144;0.02127500000000282;-0.04064750000003414;0.004520999999954256;-0.0019989999999836527;0.001057999999943604;4.6499999996285624E-4;-0.002949000000057822;0.002472999999	0	0	YW12	A	tr|Q7YZB8|Q7YZB8_TENMO;tr|Q7YZB8|Q7YZB8_TENMO
	0.00034	2	1242.66	622.335	-0.0016	-1.28756	-	1676.16	50	-0.0010889999999790234;0.001967999999976655;-0.01804800000013529;9.1999999995096E-4;-0.007942000000014104;0.003464999999948759;0.009024999999951433;0.004610999999954402;-0.0039669999999887295;0.021596499999930074;0.002925999999945361;0.0018159999999625143	0	0	YW12	B	tr|Q7YZB8|Q7YZB8_TENMO;tr|Q7YZB8|Q7YZB8_TENMO
	0.00035	2	1242.66	622.335	-0.0026	-2.09229	-	1647.04	50	-0.003088999999988573;-0.001625000000046839;-0.005039000000067517;-0.028048000000126194;9.349999999699321E-4;0.0025059999999257343;0.005000999999992928;-0.0019420000000422988;-0.005535000000065793;0.0020509999999376305;-0.01120600000012928;-0.004975000000	0	0	YW9	B	tr|Q7YZB8|Q7YZB8_TENMO;tr|Q7YZB8|Q7YZB8_TENMO
	0.00039	2	1242.66	622.336	0.0004	0.321891	-	1348.44	50	-0.006089000000002898;0.005374999999958163;-0.03365650000000642;-0.004998999999997977;-0.008535000000051696;-0.00897500000007767;-0.0030740000000264445;8.159999999861611E-4;7.519999999772153E-4;-9.270000000469736E-4;-0.003505000000018299;8.100000002286833	0	0	YW12	A	tr|Q7YZB8|Q7YZB8_TENMO;tr|Q7YZB8|Q7YZB8_TENMO
			1242.66	622.335	-0.0028	-2.25324	-	1105.07	46	0.0064844999999422726;0.01750600000002578;0.011925999999959913;-0.007183999999995194;-0.003248000000041884;7.299999992937956E-5;-5.050000000892396E-4;-9.190000000671716E-4;0.015488000000004831;-0.0034549999998034764;0.007048000000054344;-0.01638500000001386;0.04003999999986263;-0.0035995000000639266;-0.008791999999971267;0.0047200000000202635	0	0	YW12	A	tr|Q7YZB8|Q7YZB8_TENMO;tr|Q7YZB8|Q7YZB8_TENMO
	0.0004	2	1242.66	622.337	0.0011	0.885201	-	1179.85	50	-0.008088999999984026;0.02296099999995249;0.007919999999955962;-0.00466400000016165;0.0014729999999190113;0.028665999999930136;-0.004495999999988953;8.159999999861611E-4;0.0017519999999535685;-0.004927000000066073;4.949999998871135E-4;0.00808099999994738;	0	0	YW12	A	tr|Q7YZB8|Q7YZB8_TENMO;tr|Q7YZB8|Q7YZB8_TENMO
	0.00041	2	1242.66	622.338	0.0038	3.05797	-	1142.61	46	0.00437499999998181;0.02978799999993953;0.03191999999995687;-0.007664000000204396;0.031819999999981974;-4.940000000033251E-4;-0.006495999999998503;-0.007183999999995194;0.006751999999949021;0.007072999999991225;-0.009505000000103792;-0.013454999999794381;-0.005639999999971224;-0.0208885000000123;0.012039999999842621;-0.028464000000042233	0	0	YW12	A	tr|Q7YZB8|Q7YZB8_TENMO;tr|Q7YZB8|Q7YZB8_TENMO
	0.00043	2	1242.66	622.336	0.0001	0.0804728	-	1497.68	45	-0.04048700000004146;0.0020579999999768006;-5.350000000703403E-4;0.0035129999999412576;-0.010501999999974032;-0.01307400000001735;0.007815999999991163;7.519999999772153E-4;-9.270000000469736E-4;0.004494999999906213;-0.01591900000005353;-0.0134549999997943	0	0	YW12	A	tr|Q7YZB8|Q7YZB8_TENMO;tr|Q7YZB8|Q7YZB8_TENMO
	0.00048	2	1242.66	622.337	0.0016	1.28756	-	1342.54	50	0.0019110000000068794;-0.020625000000052296;-0.01564750000005688;-0.0034790000000839427;0.015057999999953608;0.004464999999925112;0.023608499999909327;0.008610999999916658;-0.0014939999999796783;0.02066599999994878;-0.004074000000059641;-1.8400000004703543E-4;0.003751999999963118;-0.006927000000018779;-0.002505000000041946;-0.009918999999968037;0.013487999999938438;-0.0034549999998034764;-0.00567…	0	0	YW12	A	tr|Q7YZB8|Q7YZB8_TENMO;tr|Q7YZB8|Q7YZB8_TENMO
	0.00049	2	1242.66	622.336	0.001	0.804728	-	1232.11	50	-0.006089000000002898;0.003960999999947035;-0.022647500000061882;0.003934999999955835;-0.005780500000014399;0.0030579999999531537;0.002464999999972406;-0.016975000000059026;-0.030235500000060256;-0.018269999999915854;0.0018159999999625143;-0.0042480000000	0	0	YW12	A	tr|Q7YZB8|Q7YZB8_TENMO;tr|Q7YZB8|Q7YZB8_TENMO
	0.00052	2	1242.66	622.337	0.0019	1.52898	-	1602.9	50	9.999999974752427E-7;-0.009942000000023654;0.006464999999934662;0.0018854999999575739;4.920000000083746E-4;9.259999999358115E-4;-1.8400000004703543E-4;0.0017519999999535685;-0.00392700000008972;-0.0015050000000655928;-0.013918999999987136;-0.0034549999998034764;0.0014080000000262771;-0.04546400000003814	0	0	YW12	A	tr|Q7YZB8|Q7YZB8_TENMO;tr|Q7YZB8|Q7YZB8_TENMO
			1242.66	622.34	0.0091	7.32302	-	1392.84	50	-0.006089000000002898;-0.005625000000065938;-0.005039000000067517;-0.004487000000040098;0.02150599999993119;0.04346499999996922;-0.017206000000101085;0.015602999999941858;0.032665999999949236;-0.0024960000000078253;-0.004184000000009291;-0.004248000000018	0	0	YW12	A	tr|Q7YZB8|Q7YZB8_TENMO;tr|Q7YZB8|Q7YZB8_TENMO
			1242.66	622.337	0.0029	2.33371	-	1224.77	50	-0.02464750000007143;0.014520999999945161;0.015919999999937318;-0.0014960000000030504;-0.0031840000000329383;-0.0072480000000609834;0.004072999999948479;-0.004505000000108339;-0.01591900000005353;-0.011512000000038825;-0.0034549999998034764;0.042481000000	0	0	YW12	A	tr|Q7YZB8|Q7YZB8_TENMO;tr|Q7YZB8|Q7YZB8_TENMO
			1242.66	622.341	0.01	8.04728	-	1098.31	38	-0.005625000000065938;9.349999999699321E-4;0.03478800000004867;-0.003535000000056243;-0.021389000000056058;-0.005074000000035994;-0.004184000000009291;0.01075199999996812;0.003072999999972126;-0.008505000000013752;8.100000002286833E-5;-0.01345499999979438	0	0	YW12	A	tr|Q7YZB8|Q7YZB8_TENMO;tr|Q7YZB8|Q7YZB8_TENMO
	0.00055	2	1242.66	622.336	-0.0007	-0.563309	-	1526.75	45	-0.004088999999993348;6.349999989652133E-5;0.013512999999960584;-0.022949000000039632;-0.04749400000002879;8.159999999861611E-4;0.0010729999999057327;-0.008505000000013752;-0.004918999999972584;-0.012512000000015178;-0.0034549999998034764;0.00132800000005	0	0	YW12	B	tr|Q7YZB8|Q7YZB8_TENMO;tr|Q7YZB8|Q7YZB8_TENMO
	0.00063	2	1242.66	622.335	-0.0023	-1.85087	-	1746.86	50	-0.0020889999999837983;-0.0066250000000422915;0.002960999999913838;-0.01804800000013529;0.018274999999988495;0.006934999999941738;0.006000999999997703;5.7999999967250915E-5;-0.0025350000000230466;-0.002949000000057822;0.019546000000019603;-0.0315439999999	0	0	YW10	A	tr|Q7YZB8|Q7YZB8_TENMO;tr|Q7YZB8|Q7YZB8_TENMO
			1242.66	622.34	0.0079	6.35735	-	1262.6	50	-0.0010889999999790234;0.006374999999934516;0.00993499999992764;0.03378799999995863;-0.004998999999997977;-0.006949000000076921;-0.02927500000009786;0.001925999999969008;-0.006184000000018841;7.519999999772153E-4;7.299999992937956E-5;-0.002505000000041946	0	0	YW12	A	tr|Q7YZB8|Q7YZB8_TENMO;tr|Q7YZB8|Q7YZB8_TENMO
	0.00069	2	1242.66	622.333	-0.0066	-5.3112	-	1524.92	50	-0.010682499999916217;-0.009625000000028194;-0.0010390000000484179;-0.015072000000145636;-0.010946999999987383;-0.009830000000079053;-0.0011840000000233886;-0.004248000000018237;-0.00292699999999968;-5.050000000892396E-4;0.004080999999928281;-0.0015120000	0	0	YW9	B	tr|Q7YZB8|Q7YZB8_TENMO;tr|Q7YZB8|Q7YZB8_TENMO
	0.00072	2	1242.66	622.334	-0.0046	-3.70175	-	1662.26	50	-0.0090889999999888;-6.250000000704858E-4;-0.03464750000006234;-0.018065000000035525;-0.001479000000074393;0.0025129999999649044;-0.0039989999999932024;-0.007942000000014104;-0.005535000000065793;0.0030509999999139836;0.008610999999916658;3.54000000015730	0	0	YW10	B	tr|Q7YZB8|Q7YZB8_TENMO;tr|Q7YZB8|Q7YZB8_TENMO
	0.00073	2	1242.66	622.339	0.0062	4.98931	-	1155.2	47	0.005374999999958163;-0.002479000000050746;0.032919999999933225;-0.0029989999999884276;-0.017334000000062133;0.003492000000051121;-0.0034959999999841784;8.159999999861611E-4;-0.003248000000041884;-0.004927000000066073;0.0034949999999298598;0.0030809999999519277;-0.0034549999998034764;-0.009872000000029857;-0.01690999999982523;0.017632499999990614	0	0	YW12	A	tr|Q7YZB8|Q7YZB8_TENMO;tr|Q7YZB8|Q7YZB8_TENMO
	0.00074	2	1242.66	622.335	-0.0012	-0.965673	-	1469.8	50	0.032942999999932;-0.0014870000000257733;-0.008942000000047301;0.04146499999995967;0.030793999999900734;-0.03644400000001724;-0.007074000000045544;0.005815999999981614;-0.0022480000000086875;7.299999992937956E-5;4.949999998871135E-4;0.006080999999994674;0.006545000000187429;-0.001671999999871332;0.04104899999998679;0.00547099999994316;-9.600000000773434E-4;-0.00710350000008475	0	0	YW12	A	tr|Q7YZB8|Q7YZB8_TENMO;tr|Q7YZB8|Q7YZB8_TENMO
	0.00076	2	1242.66	622.336	-0.0008	-0.643782	-	1659.27	50	-0.0036900000000059663;-0.0036250000000563887;0.003960999999947035;-0.01804800000013529;-0.011936500000160777;-0.0029989999999884276;-0.002942000000018652;-5.350000000703403E-4;0.0030509999999139836;0.003610999999921205;-0.005646000000069762;-0.0051840000	0	0	YW10	B	tr|Q7YZB8|Q7YZB8_TENMO;tr|Q7YZB8|Q7YZB8_TENMO
	0.00078	2	1242.66	622.341	0.0091	7.32302	-	1195.15	50	0.002317500000003747;0.0019110000000068794;-0.01964750000007598;-0.0010650000000396176;-0.0014870000000257733;0.004050999999890337;0.005608499999880223;0.002052999999932581;-0.004495999999988953;-0.006184000000018841;-0.0022480000000086875;-0.006927000000018779;-5.050000000892396E-4;-9.190000000671716E-4;0.006487999999990279;-0.0034549999998034764;-0.00953649999999584;0.027063999999995758;0.00205…	0	0	YW12	A	tr|Q7YZB8|Q7YZB8_TENMO;tr|Q7YZB8|Q7YZB8_TENMO
	0.00079	2	1242.66	622.34	0.0076	6.11593	-	1373.08	50	-0.006089000000002898;-0.0064790000000698456;0.03318499999988944;-0.012948500000106833;-0.0019989999999836527;0.00405799999998635;0.002464999999972406;0.00602499999996553;0.01700999999997066;-7.400000004054164E-5;0.002815999999995711;-0.003248000000041884	0	0	YW12	A	tr|Q7YZB8|Q7YZB8_TENMO;tr|Q7YZB8|Q7YZB8_TENMO
	0.00081	2	1242.66	622.335	-0.0022	-1.7704	-	1275.36	50	-0.003088999999988573;-0.013625000000047294;-0.0380480000001171;-0.01764750000006643;-0.001479000000074393;-0.0029989999999884276;0.002464999999972406;0.0040249999999559805;-0.0061145000000237815;-2.750000001014996E-4;-0.005495999999993728;0.0079259999999	0	0	YW12	A	tr|Q7YZB8|Q7YZB8_TENMO;tr|Q7YZB8|Q7YZB8_TENMO
	0.00083	2	1242.66	622.34	0.009	7.24255	-	1779.46	50	0.0013749999999390639;-0.028647500000033688;-4.940000000601685E-4;-0.004072000000178377;0.013184999999793945;0.002001000000007025;0.0020579999999768006;-0.006535000000042146;0.012050999999928536;-0.007975000000044474;-0.0023890000000506006;-0.008645999999998821;0.013602999999932308;-0.02826999999990676;-0.0011840000000233886;0.0017519999999535685;0.003072999999972126;0.006494999999972606;-0.00491…	0	0	YW10	A	tr|Q7YZB8|Q7YZB8_TENMO;tr|Q7YZB8|Q7YZB8_TENMO
	0.00086	2	1242.66	622.34	0.0091	7.32302	-	1767.14	50	-8.900000000267028E-5;-0.027647500000057335;0.02350599999994074;0.029340499999989333;-0.009948500000064087;0.010464999999953761;-1.8400000004703543E-4;-0.008248000000037337;0.003072999999972126;0.004494999999906213;0.004080999999928281;-0.0355120000000397	0	0	YW12	A	tr|Q7YZB8|Q7YZB8_TENMO;tr|Q7YZB8|Q7YZB8_TENMO
	0.00087	2	1242.66	622.337	0.0014	1.12662	-	1536.5	47	-0.02093650000017533;-0.04849400000006199;0.017793999999867083;-0.004074000000059641;-2.480000000559812E-4;0.0010729999999057327;0.0020809999999755746;-0.007512000000019725;-0.013454999999794381;0.011328000000048633;-0.00836000000003878;0.0130900000001474	0	0	YW12	B	tr|Q7YZB8|Q7YZB8_TENMO;tr|Q7YZB8|Q7YZB8_TENMO
	0.00088	2	1242.66	622.336	0.0002	0.160946	-	1588.66	50	-0.03203200000001516;-0.0029989999999884276;0.04305799999997362;0.03261799999995674;0.0028854999999907704;0.02491999999995187;0.0018159999999625143;0.002751999999986765;-0.005927000000042426;-0.008505000000013752;-0.005919000000062624;-0.00851199999999607	0	0	YW12	A	tr|Q7YZB8|Q7YZB8_TENMO;tr|Q7YZB8|Q7YZB8_TENMO
	0.00092	2	1242.66	622.34	0.0078	6.27688	-	1769.47	50	0.020274999999998045;-0.022647500000061882;-0.007936500000141677;0.013520999999911965;-0.04150300000014795;0.04000999999993837;0.02724399999999605;0.002925999999945361;0.002815999999995711;7.519999999772153E-4;0.0010729999999057327;0.0024949999999535066;0.006080999999994674;0.016487999999981184;0.006545000000187429;0.0020550000000412183;-3.8499999999430656E-4;0.0034079999999789834;0.0046399999999…	0	0	YW12	A	tr|Q7YZB8|Q7YZB8_TENMO;tr|Q7YZB8|Q7YZB8_TENMO
	0.00097	2	1242.66	622.339	0.0053	4.26506	-	1145.57	35	0.004934999999932188;-0.04150300000014795;9.999999974752427E-7;-0.004942000000028202;-0.002527000000100088;0.02466599999996788;0.003925999999978558;0.011072999999896638;-0.022505000000023756;-0.01191900000003443;0.011487999999985732;-0.0034549999998034764;-0.02859200000000328	0	0	YW12	A	tr|Q7YZB8|Q7YZB8_TENMO;tr|Q7YZB8|Q7YZB8_TENMO
			1242.66	622.335	-0.0017	-1.36804	-	1606.74	50	0.01396099999993794;0.04461799999995719;0.00488550000000032;-0.0021839999999997417;0.0010729999999057327;-0.011505000000056498;0.00808099999994738;0.0014879999999948268;0.016545000000178334;0.005127999999956501;0.017360000000053333;0.02332800000010593;-0.020464000000060878	0	0	YW12	A	tr|Q7YZB8|Q7YZB8_TENMO;tr|Q7YZB8|Q7YZB8_TENMO
	0.00098	2	1242.66	622.336	0.0008	0.643782	-	1256.59	50	-0.004088999999993348;-0.005999000000002752;-0.002942000000018652;0.003464999999948759;0.030665999999939686;-0.0011840000000233886;0.002751999999986765;-9.270000000469736E-4;-0.012505000000032851;8.100000002286833E-5;-0.012512000000015178;-0.0034549999998	0	0	YW12	A	tr|Q7YZB8|Q7YZB8_TENMO;tr|Q7YZB8|Q7YZB8_TENMO
	0.001	2	1242.66	622.335	-0.0015	-1.20709	-	1689.18	50	0.001317500000027394;0.0013749999999390639;0.0069609999999329375;0.016275000000007367;-9.990000000072996E-4;5.7999999967250915E-5;0.004464999999925112;0.0010529999999562278;0.038602999999966414;0.016325499999879867;0.02324400000000537;0.023665999999934684;-0.004184000000009291;-0.004248000000018237;0.003072999999972126;0.0014949999999771535;8.100000002286833E-5;0.006545000000187429;-0.00267199999…	0	0	YW10	B	tr|Q7YZB8|Q7YZB8_TENMO;tr|Q7YZB8|Q7YZB8_TENMO
		3	1242.66	415.224	-0.0083	-6.67924	-	1697.58	50	-0.006089000000002898;0.0033749999999486135;-0.0030390000000579676;-0.028048000000126194;0.014274999999997817;-0.03364750000002914;0.004505999999935284;-0.004998999999997977;-0.0039420000000518485;-0.0025350000000230466;-9.490000001051158E-4;-0.0049750000	0	0	YW13	B	tr|Q7YZB8|Q7YZB8_TENMO;tr|Q7YZB8|Q7YZB8_TENMO
	0.0011	2	1242.66	622.334	-0.0046	-3.70175	-	1681.96	50	-0.0020889999999837983;-0.002625000000023192;5.129999999553547E-4;9.1999999995096E-4;0.009505999999930737;0.002001000000007025;5.7999999967250915E-5;4.6499999996285624E-4;-0.015949000000091473;-0.013975000000073123;0.009325499999931708;-0.0300800000000549	0	0	YW10	B	tr|Q7YZB8|Q7YZB8_TENMO;tr|Q7YZB8|Q7YZB8_TENMO
	0.0012	2	1242.66	622.333	-0.0068	-5.47215	-	1665.29	50	-0.001625000000046839;0.004960999999923388;-0.0380480000001171;0.03078800000002957;-0.0029989999999884276;-0.004942000000028202;-0.0075350000000753425;0.03361799999993309;0.003024999999922784;0.03761099999991302;-0.021235500000045704;0.001925999999969008;	0	0	YW12	B	tr|Q7YZB8|Q7YZB8_TENMO;tr|Q7YZB8|Q7YZB8_TENMO
			1242.66	622.338	0.0049	3.94317	-	1210.71	50	0.022274999999979173;-0.011080000000049495;-0.03899899999998979;-0.015667000000121334;0.03500999999994292;0.029243999999977177;-0.01018400000003794;-0.0012480000000323344;-0.004505000000108339;0.0010809999999992215;-0.008511999999996078;0.036545000000160144;-0.003872000000001208;0.013055000000008476;0.0023609999999507636;-0.016374000000041633;-0.0069099999998343264;0.0026325000000042564;-0.017399…	0	0	YW12	A	tr|Q7YZB8|Q7YZB8_TENMO;tr|Q7YZB8|Q7YZB8_TENMO
			1242.66	622.336	0.0002	0.160946	-	1381.63	50	-0.008088999999984026;0.00796099999990929;-0.01772500000001287;-0.02464750000007143;-0.004998999999997977;0.01805799999993951;0.018464999999935117;0.04624899999998888;-0.010756000000014865;0.02066599999994878;9.259999999358115E-4;-0.005184000000042488;-0.	0	0	YW12	A	tr|Q7YZB8|Q7YZB8_TENMO;tr|Q7YZB8|Q7YZB8_TENMO
	0.0013	2	1242.66	622.335	-0.0024	-1.93135	-	1532.86	45	0.01878799999997227;-0.004998999999997977;-0.009535000000028049;-0.00924800000001369;0.010072999999920285;-0.006505000000061045;0.009080999999923733;0.006545000000187429;0.024047999999993408;-0.010385000000042055;-0.010960000000068248;0.013090000000147484;0.013720000000034815	0	0	YW12	B	tr|Q7YZB8|Q7YZB8_TENMO;tr|Q7YZB8|Q7YZB8_TENMO
			1242.66	622.337	0.003	2.41418	-	1201.27	50	-0.004088999999993348;-6.250000000704858E-4;-0.01804800000013529;0.013520999999911965;0.026632499999948323;0.004001000000016575;-0.013822500000003402;0.011925999999959913;-0.00818400000002839;0.019751999999982672;0.0010729999999057327;-0.00850500000001375	0	0	YW12	A	tr|Q7YZB8|Q7YZB8_TENMO;tr|Q7YZB8|Q7YZB8_TENMO
			1242.66	622.335	-0.0024	-1.93135	-	1042.32	26	0.001057999999943604;-0.009949000000119668;0.02424899999994068;0.04255599999999049;-0.0020740000000500913;0.007815999999991163;-0.0012480000000323344;-0.011927000000014232;0.006545000000187429;-0.021671999999853142;0.005488000000013926	0	0	YW12	A	tr|Q7YZB8|Q7YZB8_TENMO;tr|Q7YZB8|Q7YZB8_TENMO
			1242.66	622.34	0.008	6.43782	-	1440.62	50	0.011374999999929969;0.00796099999990929;-0.0015030000001843291;0.0020579999999768006;5.0999999984924216E-5;-0.03382000000004837;-0.012269999999830361;-0.01307400000001735;-0.0021839999999997417;0.005751999999972668;0.003072999999972126;0.0024949999999535066;0.007080999999971027;0.010488000000009379;0.006545000000187429;-0.011514000000033775;0.022617999999852145;-0.008960000000115542;-0.016909999…	0	0	YW12	A	tr|Q7YZB8|Q7YZB8_TENMO;tr|Q7YZB8|Q7YZB8_TENMO
	0.0014	2	1242.66	622.338	0.0039	3.13844	-	1369.73	50	-8.900000000267028E-5;-0.0066250000000422915;0.002960999999913838;0.01538299999992887;0.031274999999993724;9.999999974752427E-7;-0.004535000000032596;0.012353999999959342;0.015505999999959386;0.039843999999988;0.03824399999999173;-0.0034959999999841784;0.	0	0	YW12	A	tr|Q7YZB8|Q7YZB8_TENMO;tr|Q7YZB8|Q7YZB8_TENMO
	0.0015	2	1242.66	622.34	0.0081	6.5183	-	1775.51	50	-0.0010889999999790234;-0.01364750000004733;-0.012948500000106833;0.006057999999939057;0.002464999999972406;0.010793999999918924;-0.03465950000003204;-4.959999999982756E-4;-0.03507400000006555;-1.8400000004703543E-4;0.003072999999972126;4.949999998871135E	0	0	YW12	A	tr|Q7YZB8|Q7YZB8_TENMO;tr|Q7YZB8|Q7YZB8_TENMO
			1242.66	622.338	0.0041	3.29938	-	1170.48	50	-5.350000000703403E-4;-0.0049900000000775435;0.001925999999969008;8.159999999861611E-4;0.003072999999972126;0.011494999999968059;-0.002919000000019878;0.017487999999957538;-0.0034549999998034764;-0.012945000000058826;0.0023609999999507636;0.00162599999987	0	0	YW12	A	tr|Q7YZB8|Q7YZB8_TENMO;tr|Q7YZB8|Q7YZB8_TENMO
	0.0017	2	1242.66	622.338	0.0038	3.05797	-	1061.85	31	0.03578800000002502;-0.006949000000076921;-0.013645999999994274;-0.01366700000005494;0.036665999999968335;-0.004248000000018237;0.006494999999972606;-0.014919000000077176;-0.0034549999998034764;-0.0046399999999948704;-0.028671999999914988	0	0	YW12	A	tr|Q7YZB8|Q7YZB8_TENMO;tr|Q7YZB8|Q7YZB8_TENMO
	0.0019	2	1242.66	622.341	0.0092	7.4035	-	1302.05	50	0.004911000000021204;-0.005625000000065938;-3.900000007206472E-5;0.0015079999999443316;-0.016656500000067354;-0.034998999999999114;-0.0025350000000230466;0.04600999999996702;-0.014659499999993386;8.159999999861611E-4;-0.0022480000000086875;-0.005927000000042426;-0.004505000000108339;-0.004918999999972584;-0.01751200000001063;0.006545000000187429;0.021328000000153224;0.030064000000010083;-0.018952…	0	0	YW12	A	tr|Q7YZB8|Q7YZB8_TENMO;tr|Q7YZB8|Q7YZB8_TENMO
			1242.66	622.338	0.0048	3.86269	-	1241.46	50	-0.0020889999999837983;-0.022647500000061882;9.999999974752427E-7;-0.008645999999998821;0.03255599999994274;0.012925999999936266;-0.0011840000000233886;-0.006248000000027787;7.299999992937956E-5;0.005494999999882566;-0.004918999999972584;0.007487999999966	0	0	YW12	A	tr|Q7YZB8|Q7YZB8_TENMO;tr|Q7YZB8|Q7YZB8_TENMO
	0.002	2	1242.66	622.337	0.0018	1.44851	-	1064.6	32	-0.01603900000009162;-0.0029989999999884276;-0.011074000000064643;0.002751999999986765;-0.010927000000037879;0.0034949999999298598;0.014081000000032873;0.02654500000016924;-6.399999999757711E-4;-0.004671999999914078	0	0	YW12	A	tr|Q7YZB8|Q7YZB8_TENMO;tr|Q7YZB8|Q7YZB8_TENMO
			1242.66	622.331	-0.0091	-7.32302	-	1682.14	50	0.020274999999998045;0.004063499999915621;-0.02249400000005153;0.001057999999943604;-0.0015350000000466935;-0.009389000000055603;0.02724399999999605;0.0018159999999625143;0.012072999999986678;-0.02491900000006808;-0.01351199999999153;-0.0034549999998034764;-0.017384999999990214;0.01664000000005217;0.00721499999997377	0	0	YW12	B	tr|Q7YZB8|Q7YZB8_TENMO;tr|Q7YZB8|Q7YZB8_TENMO
			1242.66	622.341	0.0096	7.72539	-	1204.4	50	-0.005088999999998123;0.010179999999934353;9.999999974752427E-7;-0.017334000000062133;0.008833499999980177;-0.01018400000003794;-0.0072480000000609834;-0.00392700000008972;0.0024949999999535066;0.01208099999996648;-5.120000000715663E-4;0.01654500000017833	0	0	YW12	A	tr|Q7YZB8|Q7YZB8_TENMO;tr|Q7YZB8|Q7YZB8_TENMO
	0.0021	2	1242.66	622.332	-0.0078	-6.27688	-	1071.6	32	-0.029032000000029257;0.0030509999999139836;-0.03767450000009376;-0.0011840000000233886;-0.023248000000023694;-0.007926999999995132;-0.011505000000056498;8.100000002286833E-5;-0.004168500000048425;-0.026671999999848595;0.011641000000054191;6.8800000008195	0	0	YW12	A	tr|Q7YZB8|Q7YZB8_TENMO;tr|Q7YZB8|Q7YZB8_TENMO
			1242.66	622.338	0.0049	3.94317	-	1132.93	34	0.018512999999956037;-0.025487000000055104;-0.0034959999999841784;-0.049074000000018714;0.007815999999991163;0.005072999999924832;-0.0019190000000435248;0.012487999999962085;-0.0034549999998034764;-0.0013740000000552754	0	0	YW12	A	tr|Q7YZB8|Q7YZB8_TENMO;tr|Q7YZB8|Q7YZB8_TENMO
			1242.66	622.335	-0.0017	-1.36804	-	1076.35	32	-0.0020889999999837983;0.014520999999945161;0.03247299999986808;0.006812999999965541;0.001925999999969008;-0.0072480000000609834;0.005072999999924832;0.016545000000178334;-0.0028720000000248547;0.0033600000000433283;0.02306400000000508;0.00613300000009076	0	0	YW12	A	tr|Q7YZB8|Q7YZB8_TENMO;tr|Q7YZB8|Q7YZB8_TENMO
	0.0022	2	1242.66	622.334	-0.0048	-3.86269	-	1032.04	29	-0.003535000000056243;0.0030509999999139836;0.002610999999944852;0.003925999999978558;-0.015184000000033393;-0.00791900000001533;0.006545000000187429;-8.72000000015305E-4;0.00632800000005318	0	0	YW12	A	tr|Q7YZB8|Q7YZB8_TENMO;tr|Q7YZB8|Q7YZB8_TENMO
			1242.66	622.337	0.0019	1.52898	-	1529.69	44	0.004275000000006912;0.004001000000016575;0.0050579999999627034;-0.008535000000051696;0.025033000000007632;0.011244000000004917;-0.007183999999995194;-0.005927000000042426;-0.003505000000018299;-9.190000000671716E-4;-0.0034549999998034764;0.015328000000067732;-0.0059449999999969805;6.080000000565633E-4	0	0	YW12	B	tr|Q7YZB8|Q7YZB8_TENMO;tr|Q7YZB8|Q7YZB8_TENMO
		3	1242.66	415.226	-0.0007	-0.563309	-	1661.43	50	-0.003088999999988573;-0.0066250000000422915;-0.004039000000091164;0.011274999999983493;-0.028647500000033688;0.02491999999995187;0.0030010000000118;-0.005942000000061398;-0.003535000000056243;-0.002949000000057822;-5.360000000109721E-4;0.0320249999999759	0	0	YW9	B	tr|Q7YZB8|Q7YZB8_TENMO;tr|Q7YZB8|Q7YZB8_TENMO
	0.0023	2	1242.66	622.338	0.005	4.02364	-	1473.35	50	0.003911000000016429;-0.011625000000037744;-9.365000000798318E-4;0.02978799999993953;-0.005184000000042488;0.009751999999991767;7.299999992937956E-5;-0.005505000000084692;-0.012919000000010783;0.010488000000009379;-0.0034549999998034764;0.009328000000095926;0.029064000000005308;0.011640000000056716;-0.005951000000010254;-0.0035290000000145483;-0.022960000000125547;0.006032999999888489;0.003090000…	0	0	YW12	A	tr|Q7YZB8|Q7YZB8_TENMO;tr|Q7YZB8|Q7YZB8_TENMO
	0.0025	2	1242.66	622.336	-0.0009	-0.724255	-	1277.82	50	-0.0012960000001385197;-0.012647500000070977;-0.006998999999979105;-0.0456594999999993;0.016925999999955366;-0.0021839999999997417;0.006072999999901185;-0.005505000000084692;-0.003918999999996231;0.0074879999999666325;-0.0034549999998034764;-0.00767199999	0	0	YW12	A	tr|Q7YZB8|Q7YZB8_TENMO;tr|Q7YZB8|Q7YZB8_TENMO
			1242.66	622.338	0.0044	3.5408	-	1228.57	50	-8.900000000267028E-5;0.020967999999982112;-6.250000000704858E-4;-0.0029989999999884276;-0.003535000000056243;5.040000000064992E-4;8.159999999861611E-4;-0.004248000000018237;-9.270000000469736E-4;0.0014949999999771535;0.0030809999999519277;0.0094879999999	0	0	YW12	A	tr|Q7YZB8|Q7YZB8_TENMO;tr|Q7YZB8|Q7YZB8_TENMO
			1242.66	622.332	-0.0079	-6.35735	-	1668.94	50	-6.250000000704858E-4;0.01621949999997696;0.005000999999992928;-0.007942000000014104;-0.005535000000065793;-0.0065270000001191875;0.004032999999935782;0.03100999999992382;-0.015184000000033393;-0.016248000000018692;0.005072999999924832;4.949999998871135E-	0	0	YW12	B	tr|Q7YZB8|Q7YZB8_TENMO;tr|Q7YZB8|Q7YZB8_TENMO
	0.0026	2	1242.66	622.335	-0.0009	-0.724255	-	1378.51	50	-0.003088999999988573;-0.03403900000006388;0.04750799999987976;-0.009656500000005508;-0.005999000000002752;0.00405799999998635;-0.004535000000032596;2.4999999936881068E-5;0.013885499999958029;-0.0030800000000681393;0.02066599999994878;-0.00207400000005009	0	0	YW12	A	tr|Q7YZB8|Q7YZB8_TENMO;tr|Q7YZB8|Q7YZB8_TENMO
			1242.66	622.341	0.0093	7.48397	-	1415.87	50	9.110000000021046E-4;-0.0010320000000092477;-0.028048000000126194;-0.030647500000043237;0.020520999999916967;0.00100100000000225;4.6499999996285624E-4;0.03261799999995674;-0.00897500000007767;-4.959999999982756E-4;-0.005074000000035994;-1.8400000004703543E-4;-0.006248000000027787;0.006072999999901185;0.006494999999972606;0.0010809999999992215;0.004487999999923886;0.006545000000187429;0.0260639999…	0	0	YW12	A	tr|Q7YZB8|Q7YZB8_TENMO;tr|Q7YZB8|Q7YZB8_TENMO
	0.0027	2	1242.66	622.33	-0.011	-8.85201	-	1520.52	50	0.01535999999998694;9.110000000021046E-4;0.009374999999977263;-0.0011115000000927466;-0.0016745000000355503;0.021925999999950818;0.005072999999924832;-0.006505000000061045;8.100000002286833E-5;-0.008511999999996078;0.006545000000187429;-0.013872000000048956;0.026063999999990983;-0.007514000000014676;-0.0017030000000204382;-0.022960000000125547;0.015045500000042011;-0.04046400000004269	0	0	YW12	B	tr|Q7YZB8|Q7YZB8_TENMO;tr|Q7YZB8|Q7YZB8_TENMO
			1242.66	622.34	0.0072	5.79404	-	1126.22	34	-0.0020889999999837983;-0.004625000000032742;0.008815999999967516;0.002751999999986765;-9.270000000469736E-4;-0.007505000000037398;-0.002919000000019878;-0.0034549999998034764;-0.03263999999990119;0.02306400000000508;-5.290000000286454E-4;-0.0131035000000	0	0	YW12	A	tr|Q7YZB8|Q7YZB8_TENMO;tr|Q7YZB8|Q7YZB8_TENMO
	0.0028	2	1242.66	622.337	0.0024	1.93135	-	1259.6	50	-0.0010889999999790234;0.0023749999999722604;0.021788000000015018;0.007919999999955962;-0.0039989999999932024;0.011057999999934509;-9.670000000596701E-4;-0.027275000000088312;-0.0014960000000030504;-0.007183999999995194;-0.006927000000018779;-0.0035050000	0	0	YW12	A	tr|Q7YZB8|Q7YZB8_TENMO;tr|Q7YZB8|Q7YZB8_TENMO
	0.0029	2	1242.66	622.34	0.0079	6.35735	-	1461.44	50	-0.028048000000126194;-0.027647500000057335;-0.0064790000000698456;0.008919999999932315;-0.0029989999999884276;0.012464999999963311;0.031819999999981974;0.013595999999949981;-0.004184000000009291;-0.013248000000032789;-0.005927000000042426;-0.005505000000	0	0	YW12	A	tr|Q7YZB8|Q7YZB8_TENMO;tr|Q7YZB8|Q7YZB8_TENMO
	0.003	2	1242.66	622.339	0.0066	5.3112	-	1427.86	50	-0.0020390000000816144;0.02978799999993953;-0.037080000000059954;0.0030579999999531537;0.008464999999944212;0.005050999999980377;0.012925999999936266;-0.0021839999999997417;0.002751999999986765;0.012072999999986678;0.0034949999999298598;0.0040809999999282	0	0	YW12	A	tr|Q7YZB8|Q7YZB8_TENMO;tr|Q7YZB8|Q7YZB8_TENMO
	0.0031	2	1242.66	622.338	0.0043	3.46033	-	1244.74	50	-8.900000000267028E-5;0.00437499999998181;0.020187499999963165;0.0015059999999493812;-5.350000000703403E-4;0.03089749999992364;0.0013539999999920838;0.04588549999999714;0.04966599999994514;-7.400000004054164E-5;0.002815999999995711;0.0017519999999535685;0	0	0	YW12	A	tr|Q7YZB8|Q7YZB8_TENMO;tr|Q7YZB8|Q7YZB8_TENMO
	0.0034	2	1242.66	622.339	0.0053	4.26506	-	1802.29	50	-0.0020889999999837983;-0.001625000000046839;-0.00603900000004387;0.023787999999967724;0.00100100000000225;0.001057999999943604;-0.0015350000000466935;-0.006949000000076921;0.011793999999895277;0.0020249999999464308;0.013602999999932308;-0.002074000000050	0	0	YW11	A	tr|Q7YZB8|Q7YZB8_TENMO;tr|Q7YZB8|Q7YZB8_TENMO
	0.0035	2	1242.66	622.338	0.004	3.21891	-	1778.37	50	-0.004088999999993348;-0.028048000000126194;-0.0014940000000365217;0.00100100000000225;-0.027535000000057153;6.179999999744723E-4;0.023555999999985033;0.001504000000011274;-1.8400000004703543E-4;-0.0072480000000609834;-9.270000000469736E-4;0.0014949999999	0	0	YW12	A	tr|Q7YZB8|Q7YZB8_TENMO;tr|Q7YZB8|Q7YZB8_TENMO
	0.0036	2	1242.66	622.338	0.0036	2.89702	-	1074.36	31	0.00996099999991884;-0.0029989999999884276;0.011050999999952182;0.007491999999956533;-0.004074000000059641;-0.009927000000061525;0.0034949999999298598;0.004080999999928281;0.006545000000187429;0.009328000000095926;-0.028464000000042233	0	0	YW12	A	tr|Q7YZB8|Q7YZB8_TENMO;tr|Q7YZB8|Q7YZB8_TENMO
	0.0039	2	1242.66	622.337	0.0014	1.12662	-	1139.13	39	0.003934999999955835;0.023787999999967724;-0.012958000000026004;0.03202499999997599;0.040017999999918175;-0.04749400000002879;-0.042184000000020205;-0.014248000000009142;7.299999992937956E-5;-0.008505000000013752;0.005081000000018321;-0.03351200000008703;0.016545000000178334;-0.016951999999946565;3.999999989900971E-5;-0.026909999999816137;-0.030464000000051783;0.013191500000004908	0	0	YW12	A	tr|Q7YZB8|Q7YZB8_TENMO;tr|Q7YZB8|Q7YZB8_TENMO
			1242.66	622.339	0.0069	5.55262	-	1326.07	50	-8.900000000267028E-5;0.001960999999937485;-0.02464750000007143;0.004934999999932188;-0.0019989999999836527;-0.004942000000028202;5.0999999984924216E-5;-0.00897500000007767;-0.03527500000006967;0.006815999999957967;0.006751999999949021;7.299999992937956E-	0	0	YW12	A	tr|Q7YZB8|Q7YZB8_TENMO;tr|Q7YZB8|Q7YZB8_TENMO
			1242.66	622.338	0.0041	3.29938	-	1781.43	50	0.0019110000000068794;0.013374999999939519;0.01652799999999388;5.209999999351567E-4;-0.01494850000005954;-0.024998999999979787;-0.014535000000023501;0.03461799999996629;-0.005389000000093347;0.007925999999940814;-0.0031840000000329383;-0.014248000000009142;-0.005927000000042426;0.0024949999999535066;-9.190000000671716E-4;-0.0034549999998034764;0.027063999999995758;0.0020550000000412183;-0.0096390…	0	0	YW12	A	tr|Q7YZB8|Q7YZB8_TENMO;tr|Q7YZB8|Q7YZB8_TENMO
	0.0044	2	1242.66	622.337	0.0025	2.01182	-	1293.45	50	-0.005088999999998123;0.0023749999999722604;0.01927499999999327;-4.7900000004119647E-4;0.012927999999874373;-9.990000000072996E-4;-0.014535000000023501;0.04689749999994319;0.026243999999991274;-1.8400000004703543E-4;-0.010248000000046886;-0.00392700000008	0	0	YW12	A	tr|Q7YZB8|Q7YZB8_TENMO;tr|Q7YZB8|Q7YZB8_TENMO
	0.0045	2	1242.66	622.339	0.0069	5.55262	-	995.642	27	-0.009948500000064087;0.0030509999999139836;-0.0034959999999841784;0.006815999999957967;-0.006927000000018779;-0.013918999999987136;0.0014879999999948268;-0.0034549999998034764	0	0	YW12	A	tr|Q7YZB8|Q7YZB8_TENMO;tr|Q7YZB8|Q7YZB8_TENMO
			1242.66	622.336	-0.0005	-0.402364	-	1198.32	50	-0.0020390000000816144;-0.028647500000033688;-9.990000000072996E-4;0.002464999999972406;0.00673249999994141;0.007506000000034874;-0.016856999999845357;0.007925999999940814;-0.015184000000033393;-0.004248000000018237;0.006072999999901185;-0.012505000000032	0	0	YW12	A	tr|Q7YZB8|Q7YZB8_TENMO;tr|Q7YZB8|Q7YZB8_TENMO
	0.0047	2	1242.66	622.337	0.0027	2.17276	-	1355.08	50	0.0019110000000068794;-0.010625000000061391;0.017919999999946867;-0.005999000000002752;0.0050579999999627034;-0.012822500000027048;-0.011074000000064643;-0.004184000000009291;0.002751999999986765;-0.005927000000042426;-0.003505000000018299;-0.004918999999972584;-0.013454999999794381;0.027063999999995758;0.0026410000000396394;-0.01638500000001386;-0.0015920000000164691;0.012470999999948162;-0.0067…	0	0	YW12	A	tr|Q7YZB8|Q7YZB8_TENMO;tr|Q7YZB8|Q7YZB8_TENMO
			1242.66	622.338	0.0046	3.70175	-	1592	50	-0.0020889999999837983;-0.017656500000043707;0.015788000000043212;0.01451299999996536;-0.0025350000000230466;0.03661799999997584;0.007353999999963889;0.0059259999999881074;-0.0031840000000329383;-0.005248000000051434;0.004072999999948479;0.012080999999966	0	0	YW12	A	tr|Q7YZB8|Q7YZB8_TENMO;tr|Q7YZB8|Q7YZB8_TENMO
			1242.66	622.34	0.0074	5.95499	-	1115.08	42	-0.024032000000033804;-0.011039000000039323;0.02195199999982833;0.031729999999924985;-0.03138000000012653;-0.020235500000012507;0.0059259999999881074;0.013751999999954023;-0.004927000000066073;-0.004505000000108339;0.010081000000013773;0.00654500000018742	0	0	YW12	A	tr|Q7YZB8|Q7YZB8_TENMO;tr|Q7YZB8|Q7YZB8_TENMO
	0.0049	2	1242.66	622.332	-0.0088	-7.0816	-	1517.21	50	0.0025209999999447064;0.002617999999984022;8.159999999861611E-4;-0.008248000000037337;0.004072999999948479;-0.012505000000032851;0.0020809999999755746;0.00248799999997118;-0.0034549999998034764;-0.006960000000162836;-3.740000000789223E-4;-0.02473499999973683	0	0	YW12	B	tr|Q7YZB8|Q7YZB8_TENMO;tr|Q7YZB8|Q7YZB8_TENMO
	0.005	2	1242.66	622.337	0.0012	0.965673	-	1111.83	31	-0.024479000000042106;0.02234049999998433;0.040464999999926476;-0.04111150000005637;7.569999999077481E-4;-0.034275000000093314;0.007815999999991163;-0.016248000000018692;-0.00292699999999968;-0.009505000000103792;-0.0015120000000479195;-0.0034549999998034	0	0	YW12	A	tr|Q7YZB8|Q7YZB8_TENMO;tr|Q7YZB8|Q7YZB8_TENMO
	0.0051	2	1242.66	622.337	0.0014	1.12662	-	1484.74	48	3.8299999994251266E-4;-0.028048000000126194;0.003505999999958931;-0.03599900000000389;-0.008942000000047301;0.031819999999981974;6.109999999353022E-4;8.159999999861611E-4;-0.003248000000041884;-0.005927000000042426;0.0034949999999298598;0.00808099999994738;-0.01351199999999153;-0.0034549999998034764;-0.01951400000001513;-0.0028949999998530984;0.010296999999980017;0.030535999999926844	0	0	YW12	A	tr|Q7YZB8|Q7YZB8_TENMO;tr|Q7YZB8|Q7YZB8_TENMO
	0.0052	2	1242.66	622.338	0.0041	3.29938	-	1046.83	32	-0.019367500000043947;-0.009535000000028049;-0.008527000000071894;0.004793999999947118;0.005815999999981614;-0.010248000000046886;-0.002505000000041946;-0.023454999999785286;0.0033600000000433283;0.0033280000001241206;0.04461799999990035	0	0	YW12	A	tr|Q7YZB8|Q7YZB8_TENMO;tr|Q7YZB8|Q7YZB8_TENMO
	0.0055	2	1242.66	622.338	0.0033	2.6556	-	1280.78	50	-8.900000000267028E-5;0.003967999999986205;0.013919999999927768;0.013505999999949836;-0.008998999999988655;-0.0025350000000230466;0.005050999999980377;-0.019667000000026746;-0.029404000000056385;8.159999999861611E-4;7.519999999772153E-4;0.0010729999999057	0	0	YW12	A	tr|Q7YZB8|Q7YZB8_TENMO;tr|Q7YZB8|Q7YZB8_TENMO
	0.0059	2	1242.66	622.337	0.003	2.41418	-	1289.72	50	-0.005088999999998123;0.01078800000004776;-0.0025350000000230466;0.019885499999986678;0.04266599999994014;-0.0031840000000329383;0.01275199999997767;-0.005927000000042426;0.0034949999999298598;8.100000002286833E-5;-0.0034549999998034764;0.0200639999999907	0	0	YW12	A	tr|Q7YZB8|Q7YZB8_TENMO;tr|Q7YZB8|Q7YZB8_TENMO
			1242.66	622.338	0.0045	3.62127	-	1247.77	50	-8.900000000267028E-5;3.8299999994251266E-4;0.027275000000003047;-0.0060605000000464315;-0.023647500000038235;0.01193499999993719;-0.0034790000000839427;-0.0029989999999884276;0.03346499999997832;5.0999999984924216E-5;0.036819999999977426;0.03424400000000	0	0	YW12	A	tr|Q7YZB8|Q7YZB8_TENMO;tr|Q7YZB8|Q7YZB8_TENMO
			1242.66	622.337	0.0023	1.85087	-	1168.02	50	-0.008088999999984026;-0.01564750000005688;0.013787999999976819;-0.008998999999988655;0.011057999999934509;0.03946499999995012;0.019024999999942338;-0.010667000000012195;0.012815999999986616;-0.008248000000037337;-0.005927000000042426;0.001494999999977153	0	0	YW12	A	tr|Q7YZB8|Q7YZB8_TENMO;tr|Q7YZB8|Q7YZB8_TENMO
	0.006	2	1242.66	622.339	0.0061	4.90884	-	1051.84	33	0.04217999999991662;0.00605099999995673;0.007472999999890817;-0.0029750000000490218;0.01361099999991211;0.04055599999998094;0.005815999999981614;0.0020729999999957727;0.004494999999906213;0.01208099999996648;-0.0434549999997671;0.0033600000000433283;0.01663250000001426;0.0034880000000043765	0	0	YW12	A	tr|Q7YZB8|Q7YZB8_TENMO;tr|Q7YZB8|Q7YZB8_TENMO
	0.0061	2	1242.66	622.338	0.0042	3.37986	-	1495.22	50	-0.004088999999993348;-6.250000000704858E-4;-0.005664000000138003;-0.005999000000002752;0.011057999999934509;-0.03543899999999667;-0.0021839999999997417;-0.0012480000000323344;-0.011927000000014232;-0.006505000000061045;0.0020809999999755746;-0.0034549999	0	0	YW12	A	tr|Q7YZB8|Q7YZB8_TENMO;tr|Q7YZB8|Q7YZB8_TENMO
	0.007	2	1242.66	622.336	0.0004	0.321891	-	1351.75	50	-0.006089000000002898;-0.0030390000000579676;-0.029647500000066884;0.007788000000005013;5.7999999967250915E-5;0.03361799999993309;-0.0063890000000697;-0.0031840000000329383;-0.010248000000046886;0.006072999999901185;-0.006505000000061045;0.005081000000018	0	0	YW12	A	tr|Q7YZB8|Q7YZB8_TENMO;tr|Q7YZB8|Q7YZB8_TENMO
	0.0075	2	1242.66	622.341	0.01	8.04728	-	1067.35	39	-8.900000000267028E-5;-0.002479000000050746;0.002464999999972406;-0.009949000000119668;-0.023444000000040432;0.008072999999967578;-5.050000000892396E-4;0.0020809999999755746;-0.0034549999998034764;-0.0036650000000690852;-0.006872000000043954;-0.0036399999	0	0	YW12	A	tr|Q7YZB8|Q7YZB8_TENMO;tr|Q7YZB8|Q7YZB8_TENMO
	0.0078	2	1242.66	622.337	0.003	2.41418	-	1207.04	50	-0.005088999999998123;-0.007625000000018645;0.008960999999942487;0.004520999999954256;0.0015129999999601296;-0.0018150000001924127;-0.005999000000002752;-0.004206000000067434;-0.03318699999999808;0.001925999999969008;0.002751999999986765;-0.00492700000006	0	0	YW12	A	tr|Q7YZB8|Q7YZB8_TENMO;tr|Q7YZB8|Q7YZB8_TENMO
	0.0083	2	1242.66	622.333	-0.0065	-5.23073	-	1522.8	50	-0.0090889999999888;0.006374999999934516;-0.028048000000126194;0.014274999999997817;-0.031060500000080538;-0.03249400000004243;-0.04507200000011835;-0.009535000000028049;0.021243999999995822;-0.0021839999999997417;0.004751999999939471;0.009494999999901665	0	0	YW12	B	tr|Q7YZB8|Q7YZB8_TENMO;tr|Q7YZB8|Q7YZB8_TENMO
	0.0085	3	1242.66	415.224	-0.0084	-6.75971	-	1665.28	50	-0.0020889999999837983;-0.010625000000061391;-0.005039000000067517;-0.011060500000041884;-0.02664750000008098;-9.990000000072996E-4;-9.420000000659456E-4;0.0014649999999392094;5.0999999984924216E-5;-0.003676000000041313;-0.0034959999999841784;-0.001074000	0	0	YW9	B	tr|Q7YZB8|Q7YZB8_TENMO;tr|Q7YZB8|Q7YZB8_TENMO
	0.0094	2	1242.66	622.337	0.0019	1.52898	-	1218.95	50	-0.003088999999988573;-0.02872500000000855;-0.0039989999999932024;-0.002527000000100088;0.003024999999922784;0.04303299999992305;-0.021756000000010545;0.034665999999958785;0.001504000000011274;0.0018159999999625143;0.005751999999972668;7.299999992937956E-	0.000648929	0.000616903	YW12	A	tr|Q7YZB8|Q7YZB8_TENMO;tr|Q7YZB8|Q7YZB8_TENMO
			1242.66	622.34	0.0083	6.67924	-	1752.67	50	-8.900000000267028E-5;0.0023749999999722604;-0.022647500000061882;-0.002479000000050746;-0.0039989999999932024;-0.002942000000018652;-5.350000000703403E-4;-0.027544000000006008;0.01866599999993923;-1.8400000004703543E-4;-0.0022480000000086875;-0.001927000	0.0010395	0.0010395	YW10	A	tr|Q7YZB8|Q7YZB8_TENMO;tr|Q7YZB8|Q7YZB8_TENMO
	0.0095	2	1242.66	622.34	0.0078	6.27688	-	1069.6	32	-0.006682500000010805;0.01078800000004776;0.006464999999934662;-2.0600000004833419E-4;-0.006947000000081971;0.006017999999812673;-0.0072480000000609834;7.299999992937956E-5;-0.021505000000047403;0.017080999999961932;-0.013454999999794381;-0.02467199999989	0.000648088	0.000616903	YW12	A	tr|Q7YZB8|Q7YZB8_TENMO;tr|Q7YZB8|Q7YZB8_TENMO
	0.01	2	1242.66	622.338	0.0048	3.86269	-	1476.41	50	-0.030472000000003163;-0.0034790000000839427;-0.02150300000016614;0.004001000000016575;-0.003949000000034175;0.020420500000000175;-0.02618400000000065;-0.00292699999999968;-0.002505000000041946;-0.008918999999991684;-0.023454999999785286;0.002481000000443	0.000639386	0.000616903	YW12	A	tr|Q7YZB8|Q7YZB8_TENMO;tr|Q7YZB8|Q7YZB8_TENMO
	0.011	2	1242.66	622.336	-0.0003	-0.241418	-	1253.57	50	0.005960999999956584;0.017787999999995918;-0.0015350000000466935;-0.03694900000004964;-0.032958000000007814;-0.0019750000000726686;-0.009074000000055094;0.002815999999995711;-0.00292699999999968;-0.004505000000108339;-0.002919000000019878;0.006545000000187429;0.0014709999999809042;-0.004638999999997395;-0.00396000000012009;-0.011103500000047006;0.007400499999960175;-0.019207000000051266;0.0337200…	0.000628536	0.000616903	YW12	A	tr|Q7YZB8|Q7YZB8_TENMO;tr|Q7YZB8|Q7YZB8_TENMO
	0.012	2	1242.66	622.339	0.0062	4.98931	-	1309.64	50	-0.0010889999999790234;0.007505999999921187;-0.0039420000000518485;0.0376019999998789;0.004603999999972075;0.025764499999979762;-0.0030740000000264445;0.0017519999999535685;0.0020729999999957727;0.0034949999999298598;8.100000002286833E-5;0.006545000000187	0.00062383	0.000616903	YW12	A	tr|Q7YZB8|Q7YZB8_TENMO;tr|Q7YZB8|Q7YZB8_TENMO
	0.013	2	1242.66	622.335	-0.0027	-2.17277	-	1026.51	25	3.749999999627107E-4;-5.350000000703403E-4;-0.0020740000000500913;-0.006927000000018779;0.008494999999925312;-0.0469190000000026;-0.023454999999785286;0.0043349999999691136;-0.019671999999900436;-0.043256500000012466	0.000616903	0.000616903	YW12	A	tr|Q7YZB8|Q7YZB8_TENMO;tr|Q7YZB8|Q7YZB8_TENMO
			1242.66	622.336	0.0009	0.724255	-	1250.8	50	-0.004088999999993348;-0.009032000000047447;-0.002625000000023192;0.002001000000007025;-0.003535000000056243;-0.04733400000003485;-0.006074000000012347;-0.011184000000014294;-2.480000000559812E-4;-0.00292699999999968;-5.050000000892396E-4;0.00108099999999	0.000616903	0.000616903	YW12	A	tr|Q7YZB8|Q7YZB8_TENMO;tr|Q7YZB8|Q7YZB8_TENMO
			1242.66	622.337	0.0019	1.52898	-	1390.73	50	-0.006089000000002898;3.749999999627107E-4;-0.002065000000072814;0.020788000000038664;0.03134049999997046;0.007335999999895648;-0.006535000000042146;-9.750000000394721E-4;0.03766599999994469;-0.022269999999821266;-0.007074000000045544;8.159999999861611E-4	0.000616903	0.000616903	YW12	A	tr|Q7YZB8|Q7YZB8_TENMO;tr|Q7YZB8|Q7YZB8_TENMO
			1242.66	622.337	0.0014	1.12662	-	1135.15	50	0.017317499999990105;0.014520999999945161;5.0999999984924216E-5;0.01705299999991894;-0.036389000000042415;0.03166599999997288;-0.03216650000001664;-0.007074000000045544;-0.0021839999999997417;0.006072999999901185;0.0014949999999771535;0.0030809999999519277;0.005127999999956501;-6.719999998949788E-4;0.017053000000032625;0.03204900000000066;0.022039999999833526;-0.033464000000037686;-0.022206999999…	0.000616903	0.000616903	YW12	A	tr|Q7YZB8|Q7YZB8_TENMO;tr|Q7YZB8|Q7YZB8_TENMO
			1242.66	622.844	1.016	817.603	-	1120.78	42	-0.004535000000032596;0.0378199999999822;0.028665999999930136;-0.0031840000000329383;-0.006248000000027787;-0.005927000000042426;0.0024949999999535066;0.011080999999990127;0.0043349999999691136;0.012632499999995161;0.007800999999972191	0.000616903	0.000616903	YW12	A	tr|Q7YZB8|Q7YZB8_TENMO;tr|Q7YZB8|Q7YZB8_TENMO
	0.014	2	1242.66	622.34	0.0081	6.5183	-	1078.34	37	-0.007039000000077067;-0.02347199999999816;0.002464999999972406;0.017793999999867083;-0.0032700000001568696;0.016009999999937463;-0.043674500000065564;-0.03649400000006153;0.0015559999999936736;0.049704999999960364;-0.038269999999897664;-0.006184000000018	0.00122175	0.00103627	YW12	A	tr|Q7YZB8|Q7YZB8_TENMO;tr|Q7YZB8|Q7YZB8_TENMO
			1242.66	622.337	0.0025	2.01182	-	1085.34	34	-0.02849200000014207;0.011812999999960994;-0.00818400000002839;-0.0012480000000323344;-0.004927000000066073;-5.050000000892396E-4;0.006545000000187429;0.009328000000095926;0.0030550000000175714;0.006191499999999905;0.011133000000086213	0.00122175	0.00103627	YW12	A	tr|Q7YZB8|Q7YZB8_TENMO;tr|Q7YZB8|Q7YZB8_TENMO
			1242.66	622.338	0.0049	3.94317	-	1176.14	50	-0.004625000000032742;0.02293949999994993;0.004464999999925112;-0.038275000000112414;-0.023507999999992535;-0.0010740000000168948;0.004751999999939471;-0.011927000000014232;4.949999998871135E-4;-0.002919000000019878;0.006545000000187429;-0.004671999999914	0.00122175	0.00103627	YW12	A	tr|Q7YZB8|Q7YZB8_TENMO;tr|Q7YZB8|Q7YZB8_TENMO
			1242.66	622.839	1.005	808.751	-	1676.57	50	-8.900000000267028E-5;-0.004296000000067579;-0.0019989999999836527;-0.005535000000065793;-0.0246670000000222;0.027009999999961565;0.01733899999987898;0.006730000000175096;-0.0020740000000500913;-0.0031840000000329383;0.00875199999995857;7.299999992937956E	0.00122175	0.00103627	YW12	A	tr|Q7YZB8|Q7YZB8_TENMO;tr|Q7YZB8|Q7YZB8_TENMO
	0.015	2	1242.66	622.339	0.0066	5.3112	-	1102.58	41	9.110000000021046E-4;-0.003535000000056243;0.01570499999996855;-0.0031840000000329383;7.519999999772153E-4;0.004072999999948479;-5.050000000892396E-4;0.004487999999923886;-0.0034549999998034764;0.026063999999990983;-0.0076390000000401415;-0.005960000000072796;-0.0069099999998343264;0.013600500000052307;-0.009808500000019649	0.00121065	0.00103627	YW12	A	tr|Q7YZB8|Q7YZB8_TENMO;tr|Q7YZB8|Q7YZB8_TENMO
			1242.66	622.34	0.0075	6.03546	-	1234.88	50	-0.006089000000002898;-0.033736000000089916;-0.004494000000079268;4.6499999996285624E-4;-0.007183999999995194;0.003072999999972126;0.004494999999906213;-0.004918999999972584;-0.005512000000067019;-0.0034549999998034764;0.018328000000110478;0.0190639999999	0.00121065	0.00103627	YW12	A	tr|Q7YZB8|Q7YZB8_TENMO;tr|Q7YZB8|Q7YZB8_TENMO
			1242.66	622.334	-0.0044	-3.5408	-	1686.81	49	0.00996799999995801;0.01650799999993069;-0.0019420000000422988;-0.008535000000051696;0.020325499999898966;0.001665999999943324;-0.015166500000020733;0.0048160000000052605;0.006072999999901185;0.012494999999944412;0.00808099999994738;0.00732800000014322;0.00462599999991653	0.0018315	0.00169491	YW12	B	tr|Q7YZB8|Q7YZB8_TENMO;tr|Q7YZB8|Q7YZB8_TENMO
	0.016	2	1242.66	622.338	0.0045	3.62127	-	1173.18	50	0.014274999999997817;0.0025209999999447064;0.006179999999915253;0.002001000000007025;-0.008942000000047301;0.03646499999996422;0.0057939999999234715;0.021243999999995822;-0.01724800000005189;-9.270000000469736E-4;-0.002505000000041946;-0.005919000000062624;-0.0034549999998034764;3.3499999995001417E-4;3.609999999980573E-4;-0.01537400000006528;0.001607499999920492;-0.0035995000000639266	0.00119689	0.00103627	YW12	A	tr|Q7YZB8|Q7YZB8_TENMO;tr|Q7YZB8|Q7YZB8_TENMO
	0.019	2	1242.66	622.34	0.0083	6.67924	-	1128.68	40	0.01805149999989908;0.00335399999994479;0.008885499999962576;0.0013404999999693246;-0.01018400000003794;-0.028248000000019147;-0.005927000000042426;-0.003505000000018299;0.0030809999999519277;-0.0434549999997671;0.0026330000000598375;-0.008592000000021471;-0.00878499999998894;0.013801000000057684	0.00116959	0.00103627	YW12	A	tr|Q7YZB8|Q7YZB8_TENMO;tr|Q7YZB8|Q7YZB8_TENMO
		3	1242.66	415.226	-0.0005	-0.402364	-	1671.26	50	-0.0036250000000563887;0.018274999999988495;-0.0030605000000605287;-0.012998999999979333;-0.002942000000018652;0.005464999999958309;-0.02761866666668311;-0.00897500000007767;-0.007389000000046053;0.04150600000002669;0.0252439999999865;-0.01107400000006464	0	0	YW10	B	tr|Q7YZB8|Q7YZB8_TENMO;tr|Q7YZB8|Q7YZB8_TENMO
	0.021	2	1242.66	622.34	0.0075	6.03546	-	1162.14	50	-0.0020889999999837983;-0.03203900000005433;-0.01804800000013529;-0.01094900000009602;-0.01664600000003702;0.02649199999996199;-0.014269999999896754;-0.006495999999998503;0.006072999999901185;-0.002505000000041946;-0.0019190000000435248;0.0034879999999475	0.00115674	0.00103627	YW12	A	tr|Q7YZB8|Q7YZB8_TENMO;tr|Q7YZB8|Q7YZB8_TENMO
	0.022	2	1242.66	622.336	0.0007	0.563309	-	1658.93	50	-0.002625000000023192;-0.005942000000061398;0.004464999999925112;-0.002949000000057822;0.0010249999999700776;-0.005493999999998778;-0.00818400000002839;0.0010729999999057327;0.009494999999901665;0.011360000000081527;-0.001671999999871332	0.00172414	0.00169491	YW12	B	tr|Q7YZB8|Q7YZB8_TENMO;tr|Q7YZB8|Q7YZB8_TENMO
	0.034	2	1242.66	622.339	0.0067	5.39168	-	1487.76	50	-0.021472000000017033;9.1999999995096E-4;-0.031072000000108346;-0.02694900000005873;0.023338999999850785;-0.03854400000000169;-0.0021839999999997417;0.022751999999968575;0.0020729999999957727;0.008494999999925312;-0.006919000000038977;0.006545000000187429	0.00108578	0.00103627	YW12	A	tr|Q7YZB8|Q7YZB8_TENMO;tr|Q7YZB8|Q7YZB8_TENMO
	0.036	2	1242.66	622.334	-0.0037	-2.97749	-	1057.36	28	-0.008088999999984026;-0.007625000000018645;0.008464999999944212;0.01005099999997583;-0.0016745000000355503;0.001925999999969008;0.014815999999996166;-0.005505000000084692;-0.0019190000000435248;-0.0034549999998034764;0.017064000000004853	0.00107991	0.00103627	YW12	A	tr|Q7YZB8|Q7YZB8_TENMO;tr|Q7YZB8|Q7YZB8_TENMO
	0.038	2	1242.66	622.339	0.0051	4.10411	-	1082.33	29	-8.900000000267028E-5;0.00678800000002866;0.012464999999963311;-0.032765000000040345;-0.008927000000085172;-0.003505000000018299;0.010081000000013773;-0.0034549999998034764;-6.399999999757711E-4;0.02506399999998621	0.00107009	0.00103627	YW12	A	tr|Q7YZB8|Q7YZB8_TENMO;tr|Q7YZB8|Q7YZB8_TENMO
	0.04	2	1242.66	622.337	0.0026	2.09229	-	1339.45	50	-0.004088999999993348;-0.009039000000086617;-0.03264750000005279;-0.001479000000074393;-0.031503000000157044;0.00100100000000225;-0.0025350000000230466;-0.002982000000088192;-0.021269999999844913;-0.006184000000018841;-0.003248000000041884;-0.008927000000	0.00105932	0.00103627	YW12	A	tr|Q7YZB8|Q7YZB8_TENMO;tr|Q7YZB8|Q7YZB8_TENMO
	0.044	2	1242.66	622.339	0.0054	4.34553	-	1453.64	50	-0.005088999999998123;-0.001820000000066102;0.005464999999958309;-0.0021839999999997417;-0.0072480000000609834;0.0020729999999957727;-5.050000000892396E-4;0.0030809999999519277;-0.0034549999998034764;0.020063999999990756;0.016048000000068896;0.00247099999	0.00104767	0.00103627	YW12	A	tr|Q7YZB8|Q7YZB8_TENMO;tr|Q7YZB8|Q7YZB8_TENMO
	0.048	2	1242.66	622.336	-0.0008	-0.643782	-	1315.77	50	-8.900000000267028E-5;-0.013625000000047294;0.021788000000015018;0.004050999999890337;-0.0031840000000329383;-0.008248000000037337;-9.270000000469736E-4;-0.010505000000080145;-0.004918999999972584;-0.015512000000057924;0.006545000000187429;0.0250639999999	0.00103627	0.00103627	YW12	A	tr|Q7YZB8|Q7YZB8_TENMO;tr|Q7YZB8|Q7YZB8_TENMO
	0.049	2	1242.66	622.337	0.0019	1.52898	-	1165.07	50	-0.0020889999999837983;0.008960999999942487;0.0037879999999859137;0.04746499999993148;-0.02838200000002189;-0.010404000000050928;-0.03849400000001424;-4.959999999982756E-4;-0.0020740000000500913;0.0018159999999625143;-0.0019270000000233267;-0.008511999999	0.00155039	0.00155039	YW12	A	tr|Q7YZB8|Q7YZB8_TENMO;tr|Q7YZB8|Q7YZB8_TENMO
	0.05	2	1242.66	622.333	-0.0065	-5.23073	-	1585.66	50	0.03852799999998524;-9.990000000072996E-4;0.029617999999970834;0.00488550000000032;0.02891999999997097;-0.003248000000041884;0.009072999999943931;0.004494999999906213;0.006080999999994674;0.006545000000187429;4.634999999950651E-4;-0.01696000000015374;0.0026074999999536885	0.00206398	0.0019861	YW12	A	tr|Q7YZB8|Q7YZB8_TENMO;tr|Q7YZB8|Q7YZB8_TENMO
	0.058	2	1242.66	622.336	0	0	-	1182.57	50	-0.005088999999998123;0.008787999999981366;4.6499999996285624E-4;0.016897499999913634;-0.0019670000000360233;-0.0024939999999560314;0.005504000000001952;-0.00924800000001369;-0.014927000000056978;-0.012505000000032851;0.0010809999999992215;0.0084879999999	0.0020284	0.0019861	YW12	A	tr|Q7YZB8|Q7YZB8_TENMO;tr|Q7YZB8|Q7YZB8_TENMO
			1242.66	622.338	0.0044	3.5408	-	1501.65	50	0.0019110000000068794;-0.011065000000030523;0.004032999999935782;0.010354000000006636;0.016595999999935884;0.03249200000004748;-0.0022480000000086875;-9.270000000469736E-4;-0.00791900000001533;-0.01451200000008157;-0.013454999999794381;0.027063999999995758;-0.00994500000001608;-0.031358999999952175;-0.006385000000022956;-0.0069099999998343264;-0.0013540000000489272	0.0020284	0.0019861	YW12	A	tr|Q7YZB8|Q7YZB8_TENMO;tr|Q7YZB8|Q7YZB8_TENMO
	0.063	2	1242.66	622.337	0.0023	1.85087	-	1117.55	35	-0.0039989999999932024;0.003464999999948759;0.011050999999952182;-0.014975000000049477;-0.0019270000000233267;-0.020919000000048982;0.006545000000187429;0.002127999999970598;0.00836000000003878;0.0046325000000706495;-0.006399499999929503	0.00201106	0.0019861	YW12	A	tr|Q7YZB8|Q7YZB8_TENMO;tr|Q7YZB8|Q7YZB8_TENMO
	0.064	2	1242.66	622.34	0.0077	6.1964	-	1089.81	27	0.016275000000007367;-0.03264750000005279;-0.0029750000000490218;0.02324400000000537;-0.006248000000027787;-0.00292699999999968;-0.01591900000005353;-0.007512000000019725;0.006545000000187429;-0.005639000000030592;-0.01537400000006528;-0.0069099999998343264	0.00200602	0.0019861	YW12	A	tr|Q7YZB8|Q7YZB8_TENMO;tr|Q7YZB8|Q7YZB8_TENMO
	0.076	2	1242.66	622.334	-0.0046	-3.70175	-	1520.96	50	-0.0019485000000827313;0.03561799999994264;0.0038854999999671236;-1.8400000004703543E-4;-0.003918999999996231;-0.0034549999998034764;0.0031280000000037944;-0.0026399999999284773;-0.005671999999890431;0.0020550000000412183;-0.008639000000016495;-0.00937400	0.00246548	0.00243665	YW12	A	tr|Q7YZB8|Q7YZB8_TENMO;tr|Q7YZB8|Q7YZB8_TENMO
	0.085	2	1242.66	622.338	0.0035	2.81655	-	1595.64	50	0.02731749999998101;0.010960999999952037;0.02670399999988149;0.00627499999998804;-9.990000000072996E-4;-0.04553500000002941;0.027052999999909844;0.03561799999994264;0.00488550000000032;0.013243999999986045;-2.480000000559812E-4;0.0020729999999957727;-0.0015050000000655928;0.005081000000018321;0.006545000000187429;0.02705300000002353;-0.014734999999745924	0.0024426	0.00243665	YW12	A	tr|Q7YZB8|Q7YZB8_TENMO;tr|Q7YZB8|Q7YZB8_TENMO
	0.12	2	1242.66	622.335	-0.0016	-1.28756	-	1600.13	50	-0.01847200000000271;0.02350599999994074;0.012179999999887059;-0.004949000000124215;0.038617999999985386;0.005885499999976673;0.007624999999961801;-9.270000000469736E-4;-0.002919000000019878;-0.026512000000025182;0.006545000000187429;-0.007671999999956824	0.00471698	0.00471698	YW12	A	tr|Q7YZB8|Q7YZB8_TENMO;tr|Q7YZB8|Q7YZB8_TENMO
			1242.66	622.336	0.0002	0.160946	-	1094.54	33	0.0069609999999329375;0.03318499999988944;-0.011949000000072374;-0.01626999999984946;-0.0011840000000233886;0.02107300000000123;-5.050000000892396E-4;8.100000002286833E-5;-0.005671999999890431;0.014408000000003085;0.044049000000001115;0.018296999999961372;0.02309000000013839	0.00471698	0.00471698	YW12	A	tr|Q7YZB8|Q7YZB8_TENMO;tr|Q7YZB8|Q7YZB8_TENMO
			1242.66	622.336	0.001	0.804728	-	1515.68	50	0.00437499999998181;0.018934999999942193;0.02276449999999386;-0.005725000000211367;-1.8400000004703543E-4;-0.009505000000103792;8.100000002286833E-5;-0.0034549999998034764;0.0091279999999756	0.00411523	0.00411523	YW12	B	tr|Q7YZB8|Q7YZB8_TENMO;tr|Q7YZB8|Q7YZB8_TENMO
	0.16	2	1242.66	622.338	0.0045	3.62128	-	1107.81	37	3.749999999627107E-4;-0.015479000000084397;-0.005999000000002752;0.048464999999964675;0.03849200000001929;-0.006927000000018779;0.009494999999901665;0.007080999999971027;0.006545000000187429;0.00904800000000705;-5.290000000286454E-4;0.014296999999942273;-0.013103500000056556;-0.012392500000089512;-0.04246400000005224	0.00552486	0.00552486	YW12	A	tr|Q7YZB8|Q7YZB8_TENMO;tr|Q7YZB8|Q7YZB8_TENMO
	0.19	2	1242.66	622.337	0.0024	1.93135	-	1055.11	45	0.006374999999934516;-0.005039000000067517;0.01163999999994303;-0.009656500000005508;-0.0040800000000444925;-7.400000004054164E-5;-0.004184000000009291;-0.022505000000023756;-0.022919000000001688;-0.013454999999794381;-0.021536499999996295;-0.019599500000026637	0.00677813	0.00677813	YW12	A	tr|Q7YZB8|Q7YZB8_TENMO;tr|Q7YZB8|Q7YZB8_TENMO
	0.22	2	1242.66	622.333	-0.0064	-5.15026	-	1513.9	46	-0.0066250000000422915;0.008919999999932315;-0.030820000000062464;0.008665999999948326;0.046497999999985495;-0.006505000000061045;0.0020809999999755746;0.006545000000187429;-8.72000000015305E-4;-0.008671999999933178;-0.024951999999984764;0.012625999999954	0.00761421	0.00738007	YW12	B	tr|Q7YZB8|Q7YZB8_TENMO;tr|Q7YZB8|Q7YZB8_TENMO
	0.23	2	1242.66	622.335	-0.0026	-2.09229	-	1509.2	50	-0.007088999999979251;0.0033749999999486135;-0.003936500000122578;-0.0029989999999884276;0.03561799999994264;0.0018854999999575739;7.519999999772153E-4;0.006072999999901185;-0.003505000000018299;-9.190000000671716E-4;0.04654500000015105;0.0180640000000096	0.00843694	0.00839965	YW12	A	tr|Q7YZB8|Q7YZB8_TENMO;tr|Q7YZB8|Q7YZB8_TENMO
	0.24	2	1242.66	622.838	1.003	807.142	-	1053.11	37	-0.0036324999999806096;-0.011625000000037744;0.005248999999821535;-0.003947000000039225;-0.04711150000014186;0.023009999999942465;-0.008248000000037337;0.0020729999999957727;-0.006505000000061045;-0.013454999999794381;-0.01095199999997476;-0.0039469999999	0.00839965	0.00839965	YW12	A	tr|Q7YZB8|Q7YZB8_TENMO;tr|Q7YZB8|Q7YZB8_TENMO
	0.3	2	1242.66	622.338	0.0044	3.5408	-	1216.17	50	-0.003088999999988573;0.0033749999999486135;-0.004039000000091164;-4.940000000601685E-4;-0.0019989999999836527;0.03202499999997599;0.01049199999999928;0.004751999999939471;0.0020729999999957727;0.009494999999901665;0.0030809999999519277;-0.003454999999803	0.00915033	0.00912647	YW12	A	tr|Q7YZB8|Q7YZB8_TENMO;tr|Q7YZB8|Q7YZB8_TENMO
ALEIEGIVAFYSK	0.19	2	1438.77	720.392	-0.0027	-1.8766	-	3430.03	50	-0.00974600000006376;0.008446999999932814;-0.009794000000056258;-0.02032200000019202;-0.01570250000008855;-5.92000000040116E-4;-0.004656000000068161;0.03083599999990838;0.0071540000000140935;0.024108499999954347;0.01462399999999775;-0.02769600000004857;-0	0.00993848	0.00987306	YW11	A	tr|A0A0K1YW91|A0A0K1YW91_TENMO
ALEQYETSLR	0.0014	2	1208.6	605.312	0.0049	4.05427	-	1642.15	50	-0.007260000000030686;-0.016384500000015123;-0.0029989999999884276;0.0034079999999789834;0.004829999999969914;0.003917000000001281;0.003862999999967087;-0.006755999999995765;-0.007820000000037908;-0.01933650000003695;0.01452749999992875;0.0024119999998788	0	0	YW11	A	tr|A0A288EIN5|A0A288EIN5_TENMO
	0.089	2	1208.6	605.308	-0.0033	-2.73042	-	1644.2	50	-0.006132500000035179;0.010419999999953689;-0.024944000000004962;0.005407999999988533;0.004916999999977634;-0.006394999999997708;0.019070000000056098;0.002884999999992033;0.014862999999991189;-0.005820000000028358;0.002732999999864205;-0.00118000000009033	0.00762463	0.00750577	YW13	A	tr|A0A288EIN5|A0A288EIN5_TENMO
ALFAVISI	0.0084	2	874.516	438.267	0.0032	3.65917	42.01057@A	2154.42	50	-0.033659000000000106;0.0034030000000484506;-0.023100999999883243;-0.03756899999999064;-0.022476999999980762;-6.500000000642103E-5;-0.036479000000099404;-0.03554300000007515;-0.01915200000007644;0.01532750000001215;-0.017879500000105963	0.00142248	0.00134318	YW11	A	tr|Q27014|Q27014_TENMO;tr|Q27013|Q27013_TENMO
	0.11	2	874.516	438.263	-0.0051	-5.8318	42.01057@A	1802.94	42	0.036341000000021495;0.035431000000016866;0.01756199999999808;0.0010615000000484542;-0.03747900000007576;-0.024152000000071894;-0.029505000000028758;0.01806800000002795	0.00394945	0.00394945	YW10	B	tr|Q27013|Q27013_TENMO;tr|Q27014|Q27014_TENMO
ALGINIEMEEIDLSNK	0.011	2	1787.9	895.468	1.024	572.74	-	3011.89	50	3.829999999993561E-4;-0.002999000000045271;-0.0014630000000011023;-0.003454000000033375;0.0023605000000088694;-0.009968000000014854;-0.020895999999993364;9.099999994077734E-5;0.00834399999996549;-0.003535000000056243;-0.017229500000041753;-0.003303000000130396;-0.019367000000158896;-0.001310000000103173;-0.009374000000093474;-0.009560000000192304;-0.011637999999948079	0	0	YW13	A	tr|A0A077CVX5|A0A077CVX5_TENMO
ALLTGTSLPWWAVR	5.7e-10	2	1569.87	785.941	0	0	-	2977.92	50	0.0023599999999532884;-0.0029989999999884276;-0.005742000000054759;0.022631999999930486;-0.01049599999998918;0.0019799999998895146;-0.04333300000007512;-0.008645999999998821;-0.0064100000000735236;-0.008474000000092019;-0.02250200000003133;0.01981900000009773;-0.0016449999998258136;6.760000003396271E-4;0.0012360000002900051;0.04615499999994199;0.002079000000094311;0.009753500000101667	0	0	YW10	B	tr|Q9Y1W6|Q9Y1W6_TENMO
	2.7e-09	2	1569.87	785.939	-0.0037	-2.35689	-	3519.14	50	-0.006089000000002898;-0.011165999999946052;-0.009415999999873748;-0.0039989999999932024;-0.00406300000003057;-0.002742000000068856;-0.006182000000023891;-0.01235299999984818;-0.0014960000000030504;-9.100000000898945E-4;9.799999999131614E-4;-0.00733300000	0	0	YW11	A	tr|Q9Y1W6|Q9Y1W6_TENMO
	9.4e-09	2	1569.87	785.936	-0.011	-7.00697	-	2955.51	50	-0.009296000000006188;-0.005999000000002752;-7.420000000593063E-4;0.033340500000065276;-0.03328700000002982;-0.0024960000000078253;-0.0010200000000963882;-0.002333000000021457;0.007353999999963889;5.899999999883221E-4;-4.7400000005382026E-4;0.017498000000	0	0	YW9	B	tr|Q9Y1W6|Q9Y1W6_TENMO
	1.1e-08	2	1569.87	785.946	0.0092	5.86037	-	3507.71	50	-0.006089000000002898;-0.020506999999952313;5.840000001171575E-4;-0.008608000000009497;-0.0019989999999836527;-0.0020630000000210202;0.008257999999955246;-0.002884999999992033;0.009675000000015643;-0.002352999999857275;-0.012871000000018284;-0.02914149999	0	0	YW12	A	tr|Q9Y1W6|Q9Y1W6_TENMO
	2.6e-08	2	1569.87	785.945	0.008	5.09598	-	3525.03	50	-0.0020889999999837983;-0.019119999999986703;0.003584000000046217;0.004391999999995733;-0.0039989999999932024;0.004936999999983982;0.004257999999936146;-0.0016460000000506625;6.470000000717846E-4;-0.03060800000002928;-0.005910000000085347;-0.0080200000001	0	0	YW12	A	tr|Q9Y1W6|Q9Y1W6_TENMO
	3.2e-08	2	1569.87	785.945	0.008	5.09598	-	2979.47	50	0.0019110000000068794;-0.007980999999972482;0.00858400000004167;-0.0019989999999836527;-0.00806300000004967;2.579999999738902E-4;-0.003206000000034237;-0.003884999999968386;-0.006646000000046115;0.005647000000067237;-0.023870999999985543;0.04240700000002562;0.002979999999922711;6.669999999076026E-4;-0.006646000000046115;5.899999999883221E-4;5.259999999225329E-4;0.007497999999941385;-1.80999999884…	0	0	YW13	B	tr|Q9Y1W6|Q9Y1W6_TENMO
	4.3e-08	2	1569.87	785.942	0.0019	1.21029	-	3529.09	50	-0.008088999999984026;0.01016799999996465;-0.0379809999999452;-0.024287000000072112;-9.990000000072996E-4;-0.001063000000044667;-0.004742000000078406;0.012114999999994325;0.022631999999930486;-0.008496000000008053;-0.008910000000128093;0.00697999999994181	0	0	YW12	A	tr|Q9Y1W6|Q9Y1W6_TENMO
	5.2e-08	2	1569.87	785.943	0.0036	2.29319	-	3536.8	50	-0.01141599999994014;0.044858499999975265;9.999999974752427E-7;0.003936999999950785;0.008257999999955246;-0.014352999999914573;0.0044250000000261025;-0.0308709999999337;0.012659999999982574;0.019676500000059605;-0.0024960000000078253;-0.001020000000096388	0	0	YW10	A	tr|Q9Y1W6|Q9Y1W6_TENMO
	5.7e-08	2	1569.87	785.945	0.0078	4.96858	-	3525.75	50	-0.003088999999988573;-0.00341499999996131;-2.870000000712025E-4;-0.004998999999997977;0.003936999999950785;-0.006742000000031112;-0.043912999999975;-0.029503000000033808;-0.030141499999956523;0.0020899999998960084;0.003979999999899064;-0.0023330000000214	0	0	YW10	A	tr|Q9Y1W6|Q9Y1W6_TENMO
	7.5e-08	2	1569.87	785.938	-0.0064	-4.07678	-	2967.75	50	-0.01108899999999835;-0.005415999999968335;-0.0032870000000571054;0.04985849999997072;-0.0019989999999836527;9.369999999648826E-4;-0.008742000000040662;0.00535399999995434;-0.008352999999942767;0.0025830000000723885;0.029220500000008087;-0.003910000000075	0	0	YW9	B	tr|Q9Y1W6|Q9Y1W6_TENMO
	5.2e-07	2	1569.87	785.94	-0.0017	-1.08289	-	3515.11	50	-0.0024429999998574203;-0.0029989999999884276;-6.300000001147055E-5;2.579999999738902E-4;-0.0051820000000475375;0.006353999999987536;-0.02687100000002829;-0.0014960000000030504;8.999999988645868E-5;-0.005020000000058644;-0.004645999999979722;-0.0054099999	0	0	YW12	A	tr|Q9Y1W6|Q9Y1W6_TENMO
	7.2e-07	2	1569.87	785.944	0.0052	3.31238	-	3510.38	50	0.004911000000021204;0.0017279999999573192;0.012557000000128937;5.840000001171575E-4;-9.990000000072996E-4;-0.00406300000003057;-0.003742000000045209;-0.002352999999857275;-0.02287100000000919;-0.0024960000000078253;0.0019799999998895146;-0.00433300000008785;-0.004645999999979722;0.0015899999999646752;-0.007474000000001979;-0.00250200000004952;-0.010180999999874984;-0.0016449999998258136;6.760000…	0	0	YW13	A	tr|Q9Y1W6|Q9Y1W6_TENMO
	8.2e-07	2	1569.87	785.936	-0.01	-6.36997	-	2965.05	50	-0.013165999999955602;0.009584000000018023;-6.079999999997199E-4;-0.0039989999999932024;-6.300000001147055E-5;-0.004976999999939835;0.00664700000004359;-0.0434299999999439;-0.009495999999984406;-0.006020000000091841;-0.012333000000012362;0.008354000000053	0	0	YW9	B	tr|Q9Y1W6|Q9Y1W6_TENMO
	8.5e-07	2	1569.87	785.937	-0.0073	-4.65008	-	2958.34	50	-0.005088999999998123;-0.006415999999944688;-0.004998999999997977;-6.300000001147055E-5;2.579999999738902E-4;-0.00935299999991912;0.006338999999968564;5.040000000064992E-4;-0.0020200000000727414;-0.00433300000008785;0.0015899999999646752;-0.01047400000004	0	0	YW9	B	tr|Q9Y1W6|Q9Y1W6_TENMO
	1.3e-06	2	1569.87	785.94	-0.0011	-0.700697	-	3504.63	50	-0.0020889999999837983;-0.005828500000006898;-0.00799899999998388;0.0012579999999502434;0.014353999999968892;0.024947499999967704;-0.0179100000000858;-0.006020000000091841;-0.026333000000022366;-0.009645999999975174;-0.007410000000049877;-0.01250200000004	0	0	YW13	A	tr|Q9Y1W6|Q9Y1W6_TENMO
			1569.87	785.942	0.0023	1.46509	-	3517.22	50	-0.007088999999979251;-0.005828500000006898;0.014557000000081644;-0.017119999999977153;-0.0039989999999932024;-0.003063000000054217;-0.00620600000002014;-0.004912999999987733;-0.0015030000000137989;0.024947499999967704;0.004089999999905558;-0.001333000000	0	0	YW12	A	tr|Q9Y1W6|Q9Y1W6_TENMO
	2.2e-06	2	1569.87	785.941	0.0002	0.127399	-	3520.5	50	-0.004088999999993348;-0.008828500000021222;-0.009165999999993346;9.999999974752427E-7;-0.005063000000006923;-0.002742000000068856;0.02194749999995338;-0.005495999999993728;-0.0020200000000727414;0.016666999999984;-0.0036460000000033688;-0.005409999999983	0	0	YW12	A	tr|Q9Y1W6|Q9Y1W6_TENMO
	2.9e-06	2	1569.87	785.936	-0.011	-7.00696	-	3527.98	50	-0.007828500000016447;0.0027279999999336724;-0.010415999999963788;-0.0029989999999884276;-0.001063000000044667;-0.008884999999963838;0.011946000000079948;-0.01335299999993822;-0.004596500000047854;-0.04014149999994743;0.037407000000030166;0.02294749999995	0	0	YW13	A	tr|Q9Y1W6|Q9Y1W6_TENMO
	3.6e-06	2	1569.87	786.447	1.011	644.004	-	3509	50	0.0019110000000068794;-0.005828500000006898;-0.020165999999960604;0.006000999999997703;-0.0020630000000210202;-0.0017420000000356595;-0.002206000000057884;-0.014324999999985266;0.007858500000054391;0.024947499999967704;-0.0014960000000030504;-0.0010200000000963882;-0.006646000000046115;0.0045900000000074215;-0.00250200000004952;-1.8099999988407944E-4;0.008355000000392465;0.016612000000350235;0.02…	0	0	YW11	A	tr|Q9Y1W6|Q9Y1W6_TENMO
	5.8e-06	2	1569.87	786.447	1.012	644.641	-	3518.86	50	-0.03563999999994394;-0.0020889999999837983;0.006541999999967629;-0.003521999999975378;-9.990000000072996E-4;-0.00406300000003057;-2.0600000004833419E-4;-0.003324999999904321;0.022631999999930486;-0.03628700000007257;0.02724399999999605;-0.037709000000006	0	0	YW10	A	tr|Q9Y1W6|Q9Y1W6_TENMO
	5.9e-06	2	1569.87	785.944	0.0055	3.50348	-	3507.7	50	0.0019110000000068794;-0.0039989999999932024;-6.300000001147055E-5;-0.0017420000000356595;0.0252439999999865;-0.048709000000030755;-2.0000000063191692E-5;-0.007333000000016909;-0.00841000000002623;-0.02250200000003133;-0.02018099999986589;-0.0016449999998258136;-0.009323999999651278;-0.0033879999996315746;0.027063999999995758;0.01020099999999502;-3.6500000010164513E-4;0.03252499999990732;0.003211…	0	0	YW11	A	tr|Q9Y1W6|Q9Y1W6_TENMO
	7.1e-06	2	1569.87	785.94	-0.0023	-1.46509	-	2974	50	0.0019110000000068794;-0.0019989999999836527;-0.005742000000054759;-0.003884999999968386;-0.011416999999937616;-0.0363399999999956;-0.043141499999990174;0.03624399999998218;0.04240700000002562;0.002504000000016049;-0.0010200000000963882;-0.00433300000008785;0.0015899999999646752;0.01952599999992799;-0.00250200000004952;-1.8099999988407944E-4;6.760000003396271E-4;0.005264500000009775;-0.0041175000…	0	0	YW9	B	tr|Q9Y1W6|Q9Y1W6_TENMO
	9.3e-06	2	1569.87	785.938	-0.0054	-3.43978	-	3514.08	50	-0.0010889999999790234;-0.043295999999998;-0.005828500000006898;-0.023415999999883752;0.00354200000003857;-0.005999000000002752;-0.001063000000044667;-0.002742000000068856;-0.026352999999858184;0.005379000000004908;-0.02828800000000342;0.02494749999996770	0	0	YW11	A	tr|Q9Y1W6|Q9Y1W6_TENMO
	1.3e-05	2	1569.87	785.941	0.001	0.636997	-	3501.94	50	-0.005088999999998123;-0.019902999999999338;-0.012119999999981701;-0.008415999999897394;-0.002287000000023909;-0.004998999999997977;-0.001063000000044667;-7.420000000593063E-4;-0.007206000000053336;-0.031855000000007294;-0.007182000000057087;-0.0113529999	0	0	YW13	A	tr|Q9Y1W6|Q9Y1W6_TENMO
	1.6e-05	2	1569.87	785.94	-0.001	-0.636997	-	2961.97	50	-0.038736000000028525;-0.026119999999991705;-0.007415999999921041;-0.009429999999952088;-9.990000000072996E-4;0.003936999999950785;-0.0017420000000356595;8.179999999242682E-4;-0.010352999999895474;0.01933299999996052;9.799999999131614E-4;-0.01033300000005	0	0	YW9	B	tr|Q9Y1W6|Q9Y1W6_TENMO
	4.3e-05	2	1569.87	785.946	0.011	7.00697	-	2968.63	50	-0.004998999999997977;9.369999999648826E-4;-0.03186849999997321;0.007979999999918164;-0.0026460000000270156;0.0035900000000310683;0.0015260000000125729;0.017498000000045977;-0.010180999999874984;-0.009323999999651278;-0.0033879999996315746;0.0018824999999	0	0	YW10	B	tr|Q9Y1W6|Q9Y1W6_TENMO
	5.9e-05	2	1569.87	785.934	-0.014	-8.91796	-	2975.24	50	-0.0029989999999884276;-0.013742000000036114;-0.0024960000000078253;-0.0010200000000963882;-0.015333000000055108;-0.007410000000049877;-0.007474000000001979;0.009819000000106826;-0.019323999999642183;-0.018763999999691805;0.02021199999990131;0.03815499999	0	0	YW10	B	tr|Q9Y1W6|Q9Y1W6_TENMO
	6.1e-05	2	1569.87	785.943	0.0047	2.99389	-	3544.05	50	0.024584000000118067;-0.0029989999999884276;-0.003063000000054217;0.003257999999959793;0.005793999999980315;0.021647000000143635;-0.032871000000000095;-0.00659650000000056;0.022676499999988664;-2.0000000063191692E-5;0.0015899999999646752;-0.012502000000040425;-1.8099999988407944E-4;0.008355000000392465;0.0066120000003593304;-0.0257729999999583;0.028524999999888223;-0.006788000000142347;0.00613499…	0	0	YW10	A	tr|Q9Y1W6|Q9Y1W6_TENMO
	0.00013	2	1569.87	785.944	0.0057	3.63088	-	3523.6	50	-8.900000000267028E-5;-0.00490300000001298;-0.0019989999999836527;-0.001063000000044667;-7.420000000593063E-4;-0.011206000000015592;-0.016885000000002037;0.005379000000004908;-0.028870999999980995;0.0228029999999535;0.024243999999981725;0.0294069999999919	0	0	YW10	A	tr|Q9Y1W6|Q9Y1W6_TENMO
	0.00019	2	1569.87	786.443	1.005	640.182	-	3539.2	50	0.0021715000000028795;0.0053920000000005075;0.018477999999959138;0.045369499999878826;-9.990000000072996E-4;9.369999999648826E-4;-0.009206000000006043;0.0013539999999920838;-0.00859650000001011;0.03294749999997748;-0.00802000000010139;-0.00433300000008785;-0.002410000000054424;0.009525999999937085;-0.00250200000004952;0.009882500000003347;-0.027773000000024695;-0.029799000000025444;-0.04036500000…	0	0	YW12	A	tr|Q9Y1W6|Q9Y1W6_TENMO
	0.00021	2	1569.87	785.936	-0.01	-6.36997	-	3539.64	50	0.0019110000000068794;-0.007272000000057233;-0.027287999999998647;-0.0029989999999884276;-0.002742000000068856;4.0350000000444197E-4;0.0020899999998960084;-0.00802000000010139;-0.026333000000022366;-0.007410000000049877;-0.007474000000001979;-0.012502000000040425;-0.019323999999642183;0.027063999999995758;-0.03877299999999195;-0.00886500000012802;0.027221000000281492;0.049154999999927895;-0.01669…	0	0	YW11	A	tr|Q9Y1W6|Q9Y1W6_TENMO
	0.00022	2	1569.87	785.941	0	0	-	2972.42	50	-0.021186000000056993;0.006936999999993532;-0.03628700000007257;-0.012020000000063646;-0.0064100000000735236;5.259999999225329E-4;-0.012502000000040425;-1.8099999988407944E-4;-0.0016449999998258136;-0.009323999999651278;-0.023387999999613385;0.01123600000	0	0	YW10	B	tr|Q9Y1W6|Q9Y1W6_TENMO
	0.00035	2	1569.87	785.94	-0.0011	-0.700697	-	3533.01	50	-0.008828500000021222;-0.010272000000043136;0.0025840000000698637;-9.990000000072996E-4;0.003936999999950785;-7.420000000593063E-4;-1.8200000005208494E-4;-3.5299999990456854E-4;-0.003661000000022341;-0.016288000000002967;0.02194749999995338;0.006504000000	0	0	YW10	A	tr|Q9Y1W6|Q9Y1W6_TENMO
	0.0004	2	1569.87	785.942	0.0031	1.97469	-	3508.61	50	-0.0020889999999837983;-0.006975000000011278;0.010834000000045307;-0.0024159999999255888;-0.010522000000037224;-0.0019989999999836527;-6.300000001147055E-5;-0.002742000000068856;-0.003206000000034237;-0.006182000000023891;-0.005352999999900021;-0.03660800	0	0	YW12	A	tr|Q9Y1W6|Q9Y1W6_TENMO
	0.00042	2	1569.87	786.444	1.007	641.456	-	3530.66	50	-8.900000000267028E-5;0.0025700000001052103;-0.01955550000002404;-0.0039989999999932024;-0.003063000000054217;-0.0017420000000356595;0.008087000000045919;-0.001182000000028438;0.03133300000001782;-0.011020000000087293;-0.007333000000016909;-0.013645999999	0	0	YW12	A	tr|Q9Y1W6|Q9Y1W6_TENMO
	0.00067	2	1569.87	785.944	0.0062	3.94938	-	3539.51	50	-8.285000000114451E-4;-0.005165999999974247;-9.990000000072996E-4;-0.0020630000000210202;2.579999999738902E-4;-0.031283500000000686;-0.005324999999970714;-0.007596500000033757;0.029947499999963156;-0.006020000000091841;-0.0016460000000506625;0.00359000000	0	0	YW10	A	tr|Q9Y1W6|Q9Y1W6_TENMO
	0.00076	2	1569.87	785.943	0.0039	2.48429	-	3547.9	50	-0.003828499999997348;-6.079999999997199E-4;-0.0029989999999884276;-0.00406300000003057;0.0022579999999265965;-0.015206000000034692;0.008817999999962467;0.003403499999990345;0.03767649999997502;-0.026141499999937423;0.026947499999977254;-0.003646000000003	0	0	YW10	A	tr|Q9Y1W6|Q9Y1W6_TENMO
	0.0015	2	1569.87	785.945	0.0088	5.60557	-	3528.31	50	8.340000000544023E-4;-9.990000000072996E-4;0.01393699999994169;0.007257999999922049;-0.024870999999961896;0.02533899999997402;-0.011141499999951066;0.003979999999899064;3.540000000157306E-4;-4.0999999998803105E-4;0.009819000000106826;0.008355000000392465;0.020676000000321437;0.00891500000011547;0.01020099999999502;-3.6500000010164513E-4;-0.004475000000070395	0.0015674	0.0010395	YW10	A	tr|Q9Y1W6|Q9Y1W6_TENMO
	0.016	2	1569.87	785.936	-0.01	-6.36997	-	2981.13	50	-0.0020889999999837983;-0.004998999999997977;9.369999999648826E-4;-0.02118200000006709;-0.021085500000026514;-0.033287999999998874;-0.002410000000054424;-0.010180999999874984;-0.0016449999998258136;6.760000003396271E-4;0.02306400000000508;-0.0110849999998	0	0	YW10	B	tr|Q9Y1W6|Q9Y1W6_TENMO
	0.032	3	1569.87	524.3	0.0092	5.86037	-	2961.42	50	-0.016088999999993803;0.0034863333333419178;-0.030324999999947977;-0.046416999999905784;0.028632000000015978;-0.0015965000000051077;0.005666999999903055;-0.006646000000046115;-0.001410000000078071;-0.006474000000025626;0.027498000000036882;-0.001117500000	0	0	YW9	B	tr|Q9Y1W6|Q9Y1W6_TENMO
	0.065	2	1569.87	785.945	0.0079	5.03228	-	3504.72	50	-0.00873600000005581;0.024570000000039727;0.001858499999968899;-9.990000000072996E-4;-0.0020630000000210202;2.579999999738902E-4;0.011283499999990454;0.008829999999875326;0.0025899999999410284;0.017525999999975284;0.007497999999941385;0.021236000000271815	0.002	0.0019861	YW12	A	tr|Q9Y1W6|Q9Y1W6_TENMO
ALPHAILR	2.5e-07	2	889.549	445.782	-0.0012	-1.349	-	649.322	50	9.110000000021046E-4;0.01761799999997038;-0.01041400000002568;-2.0499999999401552E-4;-0.03445800000008603;-0.006998999999979105;0.003325000000018008;-0.035596500000053766;0.0014399999999454849;-0.0036240000000589134;-0.0057340000000181135;-0.0016460000001643493;-0.002410000000168111;-7.355000000757173E-4;-0.0021175000000539512;-0.0011495000001104927;0.026063999999990983;-0.04400000000003956;0.002…	0	0	BSF3	B	tr|A0A2H4YCD0|A0A2H4YCD0_HERIL
	1.3e-05	2	889.549	445.779	-0.0059	-6.63257	-	634.094	50	0.0019110000000068794;0.016617999999994026;-0.01441400000004478;0.00100100000000225;0.02578199999993558;-0.010109499999998661;-0.0034959999999841784;4.3999999996913175E-4;-0.003734000000008564;-0.0036460000001170556;-0.00541000000009717;-0.0017355000000520704;-0.0031175000000871478;-0.005149500000072749;0.027063999999995758;-0.04706400000003441;-0.01808600000003935;-0.0018375000000787622	0	0	BSF2	B	tr|A0A2H4YCD0|A0A2H4YCD0_HERIL
ALYTPGTGEGPWSSVDSLSEEWR	4e-05	2	2523.15	1263.09	1.011	400.689	-	3319.76	50	-0.0010889999999790234;0.002136000000007243;-0.004137500000069849;-0.005999000000002752;-0.003318999999976313;0.0010019999999713036;-0.0325970000000666;-0.011758999999983644;-0.0034020000000509754;-0.01602100000008022;-8.639999999786596E-4;-0.004137500000	0	0	YW13	A	tr|Q9Y1W6|Q9Y1W6_TENMO
	0.00019	2	2523.15	1262.58	-0.019	-7.53025	-	2967.95	50	-5.429999999932988E-4;-0.005137500000103046;-0.013166000000126132;0.002001000000007025;-0.011319000000014512;-0.0129980000000387;-0.01275900000001684;-0.004437999999993281;-0.01602100000008022;-0.014507000000094195;-5.860000000552645E-4;-0.008402000000103	0	0	YW13	B	tr|Q9Y1W6|Q9Y1W6_TENMO
ALYVEVSSEK	0.016	2	1123.58	562.793	-0.0058	-5.16209	-	1306.99	50	-0.027823999999981197;-0.041999000000004116;-3.189999999904103E-4;0.01218949999997676;-0.008774000000016713;-0.00926399999991645;0.014251999999999043;-0.0069970000000125765;-0.006003999999961707;-0.008418000000006032;-0.0017379999999320717;-0.015281499999	0	0	YW13	B	tr|Q7YZB8|Q7YZB8_TENMO;tr|Q7YZB8|Q7YZB8_TENMO
	0.027	2	1123.58	562.795	-0.0012	-1.06802	-	1315.48	50	-0.0243399999999383;-0.014998999999988882;0.022171000000071217;-0.0014109999999618594;0.0049960000000055516;0.0025820000000749133;0.0012620000001106746;-0.024595999999860396	0	0	YW13	B	tr|Q7YZB8|Q7YZB8_TENMO;tr|Q7YZB8|Q7YZB8_TENMO
ANAGLIGAPAVAAYSA	0.24	2	1415.74	709.389	1.022	721.884	-	1901.29	50	0.029332000000067637;-0.046970999999985;0.04204699999991135;-0.0013510000001133449;0.006074999999896136;-0.005989000000113265;0.014619999999808897;-0.026416999999923974;0.021115500000064458	0.0075662	0.00738007	YW12	B	sp|P80686|CUH1C_TENMO
ANGILNVSAK	0.078	2	985.555	493.78	-0.0097	-9.84217	-	1925.79	50	-9.000000005698894E-5;-0.0019350000000031287;-0.006262999999876229;-0.014822999999978492;0.02059299999999098;0.034281999999990376;-0.03078550000000746;-0.03248800000005758;-0.02289100000007238;-0.004955000000109067;-0.027858000000037464;-0.015331000000060	0.00691489	0.00683132	YW11	A	tr|H9C3M9|H9C3M9_TENMO
[truncated: 11,195 more rows]

## Sheet: Table S4
Accession	Laboratory	Mass	PeptideSeqs	PepIsUniqe	NumOfUniqPeps	NumOfUniqSpectra
[truncated: 228 more rows]

[truncated: 2 more sheets: Table S5, Table S6]
